# Supplementary material for: 3-Acetyl-5-methyl-1-(4-methyl­phen­yl)-1H-pyrazole-4-carboxamide
Source: Acta Crystallogr Sect E Struct Rep Online. 2010 Oct 31;66(Pt 11):o3010. doi: 10.1107/S1600536810043928 (PMC3009041; doi:10.1107/S1600536810043928)
Supplement: Supplementary file 1 [file e-66-o3010-sup1.cif]

##############################################################################
###                                                                        ###
###        Electronic paper (Acta Crystallographica Section E)             ###
###                                                                        ###
##############################################################################
#                                                                            #
# This CIF contains the data in a paper accepted for publication in Acta     #
# Crystallographica Section E. It conforms to the requirements of Notes      #
# for Authors for Section E, and has been peer reviewed under the auspices   #
# of the IUCr Commission on Journals.                                        #
#                                                                            #
# Full details of the Crystallographic Information File format               #
# are given in the paper "The Crystallographic Information File (CIF):       #
# a New Standard Archive File for Crystallography" by S. R. Hall, F. H.      #
# Allen and I. D. Brown [Acta Cryst. (1991), A47, 655-685].                  #
#                                                                            #
# The current version of the core CIF dictionary is obtainable from          #
# ftp://ftp.iucr.org/pub/cif_core.dic. The current version number is 2.4.    #
#                                                                            #
# Software is freely available for graphical display of the structure(s) in  #
# this CIF.  For information consult the CIF home page http://www.iucr.org/  #
# cif/home.html                                                              #
#                                                                            #
# This file may be used for bona fide research purposes within the           #
# scientific community so long as proper attribution is given to the journal # 
# article from which it was obtained.                                        #
#                                                                            #
##############################################################################
                                             
data_global
_audit_creation_method     SHELXL-97
_journal_date_recd_electronic     2010-10-26
_journal_date_accepted     2010-10-27
_journal_name_full     'Acta Crystallographica, Section E'
_journal_year     2010
_journal_volume     66
_journal_issue     11
_journal_page_first     o3010
_journal_page_last     o3010
_journal_paper_category     QO
_journal_coeditor_code     BT5394
_publ_contact_author_name     'Dr Seik Weng Ng'
_publ_contact_author_address
;
Department of Chemistry
University of Malaya
50603 Kuala Lumpur
Malaysia
;
_publ_contact_author_email     seikweng@um.edu.my
_publ_contact_author_fax     '03 7967 4193'
_publ_contact_author_phone     '03 7967 6778'
_publ_section_title
;
3-Acetyl-5-methyl-1-(4-methylphenyl)-1<i>H</i>-pyrazole-4-carboxamide
;
loop_
    _publ_author_name
    _publ_author_address
    'Abdel-Aziz, Hatem A.'
;
Department of Pharmaceutical Chemistry
College of Pharmacy
King Saud University
Riyadh 11451
Saudi Arabia
;
    'Bari, Ahmed'
;
Department of Pharmaceutical Chemistry
College of Pharmacy
King Saud University
Riyadh 11451
Saudi Arabia
;
    'Ng, Seik Weng'
;
Department of Chemistry
University of Malaya
50603 Kuala Lumpur
Malaysia
;
data_I
_audit_creation_method     SHELXL97
_chemical_name_systematic
;
3-Acetyl-5-methyl-1-(4-methylphenyl)-1<i>H</i>-pyrazole-4-carboxamide
;
_chemical_name_common     ?
_chemical_formula_moiety     'C14 H15 N3 O2'
_chemical_formula_sum     'C14 H15 N3 O2'
_chemical_formula_iupac     'C14 H15 N3 O2'
_chemical_formula_weight     257.29
_chemical_melting_point     ?
_symmetry_cell_setting     triclinic
_symmetry_space_group_name_H-M     'P -1'
_symmetry_space_group_name_Hall     '-P 1'
loop_
    _symmetry_equiv_pos_as_xyz
    'x, y, z'
    '-x, -y, -z'
_cell_length_a     5.0521(6)
_cell_length_b     10.4068(13)
_cell_length_c     12.6558(16)
_cell_angle_alpha     103.295(2)
_cell_angle_beta     95.338(2)
_cell_angle_gamma     100.072(2)
_cell_volume     631.39(13)
_cell_formula_units_Z     2
_cell_measurement_reflns_used     1604
_cell_measurement_theta_min     3.0
_cell_measurement_theta_max     27.9
_cell_measurement_temperature     100(2)
_exptl_crystal_description     prism
_exptl_crystal_colour     yellow
_exptl_crystal_size_max     0.30
_exptl_crystal_size_mid     0.06
_exptl_crystal_size_min     0.03
_exptl_crystal_density_diffrn     1.353
_exptl_crystal_density_meas     ?
_exptl_crystal_density_method     'not measured'
_exptl_crystal_F_000     272
_exptl_absorpt_coefficient_mu     0.093
_exptl_absorpt_correction_type     none
_diffrn_ambient_temperature     100(2)
_diffrn_radiation_type     MoK\a
_diffrn_radiation_wavelength     0.71073
_diffrn_radiation_source     'fine-focus sealed tube'
_diffrn_radiation_monochromator     graphite
_diffrn_measurement_device_type     'Bruker SMART APEX'
_diffrn_measurement_method     \w
_diffrn_detector_area_resol_mean     ?
_diffrn_reflns_number     6045
_diffrn_reflns_av_R_equivalents     0.0295
_diffrn_reflns_av_sigmaI/netI     0.0523
_diffrn_reflns_theta_min     1.67
_diffrn_reflns_theta_max     27.50
_diffrn_reflns_theta_full     27.50
_diffrn_measured_fraction_theta_max     0.989
_diffrn_measured_fraction_theta_full     0.989
_diffrn_reflns_limit_h_min     -6
_diffrn_reflns_limit_h_max     6
_diffrn_reflns_limit_k_min     -13
_diffrn_reflns_limit_k_max     13
_diffrn_reflns_limit_l_min     -16
_diffrn_reflns_limit_l_max     15
_diffrn_standards_number     0
_diffrn_standards_interval_count     0
_diffrn_standards_interval_time     0
_diffrn_standards_decay_%     0
_reflns_number_total     2873
_reflns_number_gt     2002
_reflns_threshold_expression     I>2\s(I)
_refine_ls_structure_factor_coef     Fsqd
_refine_ls_matrix_type     full
_refine_ls_R_factor_all     0.0821
_refine_ls_R_factor_gt     0.0498
_refine_ls_wR_factor_gt     0.1224
_refine_ls_wR_factor_ref     0.1524
_refine_ls_goodness_of_fit_ref     1.029
_refine_ls_restrained_S_all     1.028
_refine_ls_number_reflns     2873
_refine_ls_number_parameters     230
_refine_ls_number_restraints     5
_refine_ls_hydrogen_treatment     mixed
_refine_ls_weighting_scheme     calc
_refine_ls_weighting_details
       'calc w = 1/[\s^2^(Fo^2^)+(0.0719P)^2^+0.3595P] where P=(Fo^2^+2Fc^2^)/3'
_atom_sites_solution_hydrogens     geom
_atom_sites_solution_primary     direct
_atom_sites_solution_secondary     difmap
_refine_ls_shift/su_max     0.001
_refine_ls_shift/su_mean     0.001
_refine_diff_density_max     0.289
_refine_diff_density_min     -0.344
_refine_ls_extinction_method     none
_refine_ls_extinction_coef     ?
loop_
    _atom_type_symbol
    _atom_type_description
    _atom_type_scat_dispersion_real
    _atom_type_scat_dispersion_imag
    _atom_type_scat_source
    'C' 'C' 0.0033 0.0016
                         'International Tables Vol C Tables 4.2.6.8 and 6.1.1.4'
    'H' 'H' 0.0000 0.0000
                         'International Tables Vol C Tables 4.2.6.8 and 6.1.1.4'
    'N' 'N' 0.0061 0.0033
                         'International Tables Vol C Tables 4.2.6.8 and 6.1.1.4'
    'O' 'O' 0.0106 0.0060
                         'International Tables Vol C Tables 4.2.6.8 and 6.1.1.4'
_computing_data_collection     'APEX2 (Bruker, 2009)'
_computing_cell_refinement     'SAINT (Bruker, 2009)'
_computing_data_reduction     'SAINT (Bruker, 2009)'
_computing_structure_solution     'SHELXS97 (Sheldrick, 2008)'
_computing_structure_refinement     'SHELXL97 (Sheldrick, 2008)'
_computing_molecular_graphics     'X-SEED (Barbour, 2001)'
_computing_publication_material     'publCIF (Westrip, 2010)'
loop_
    _atom_site_type_symbol
    _atom_site_label
    _atom_site_fract_x
    _atom_site_fract_y
    _atom_site_fract_z
    _atom_site_U_iso_or_equiv
    _atom_site_adp_type
    _atom_site_calc_flag
    _atom_site_refinement_flags
    _atom_site_occupancy
    _atom_site_disorder_assembly
    _atom_site_disorder_group
    O O1 -0.1305(3) 0.14044(15) 0.52867(12) 0.0268(4) Uani d . 1 . .
    O O2 0.6699(3) 0.4493(2) 0.61411(15) 0.0452(5) Uani d . 1 A .
    N N1 0.4515(3) 0.23144(16) 0.84070(13) 0.0174(4) Uani d . 1 A .
    N N2 0.2167(3) 0.15038(17) 0.78625(14) 0.0184(4) Uani d . 1 A .
    N N3 0.2489(4) 0.3669(2) 0.52691(17) 0.0345(5) Uani d D 1 A .
    C C1 0.5330(4) 0.23207(19) 0.95263(16) 0.0172(4) Uani d . 1 . .
    C C2 0.5929(9) 0.1193(4) 0.9788(3) 0.0224(9) Uani d P 0.50 A 1
    H H2 0.5835 0.0389 0.9235 0.027 Uiso calc PR 0.50 A 1
    C C3 0.6675(9) 0.1253(4) 1.0878(4) 0.0255(10) Uani d P 0.50 A 1
    H H3 0.7061 0.0467 1.1069 0.031 Uiso calc PR 0.50 A 1
    C C4 0.6885(4) 0.2436(2) 1.17193(17) 0.0232(5) Uani d . 1 . .
    C C5 0.6121(8) 0.3527(4) 1.1393(3) 0.0199(8) Uani d P 0.50 A 1
    H H5 0.6103 0.4322 1.1939 0.024 Uiso calc PR 0.50 A 1
    C C6 0.5386(8) 0.3491(4) 1.0303(3) 0.0210(8) Uani d P 0.50 A 1
    H H6 0.4933 0.4257 1.0098 0.025 Uiso calc PR 0.50 A 1
    C C7 0.7753(5) 0.2541(3) 1.2913(2) 0.0349(6) Uani d D 1 A .
    H H7A 0.643(6) 0.288(4) 1.336(3) 0.088(13) Uiso d D 1 . .
    H H7B 0.958(3) 0.309(3) 1.312(3) 0.064(10) Uiso d D 1 . .
    H H7C 0.782(6) 0.1647(16) 1.302(3) 0.058(9) Uiso d D 1 . .
    C C8 0.8281(4) 0.4154(2) 0.82810(17) 0.0206(4) Uani d . 1 A .
    H H8A 0.9078 0.3966 0.8951 0.031 Uiso calc R 1 . .
    H H8B 0.7935 0.5072 0.8451 0.031 Uiso calc R 1 . .
    H H8C 0.9542 0.4070 0.7737 0.031 Uiso calc R 1 . .
    C C9 0.5672(4) 0.31710(19) 0.78304(17) 0.0185(4) Uani d . 1 . .
    C C10 0.3949(4) 0.29140(19) 0.68544(16) 0.0179(4) Uani d . 1 A .
    C C11 0.1794(4) 0.18543(19) 0.69107(16) 0.0172(4) Uani d . 1 . .
    C C12 -0.0704(4) 0.1115(2) 0.61502(17) 0.0187(4) Uani d . 1 A .
    C C13 -0.2497(4) 0.0000(2) 0.64740(18) 0.0219(5) Uani d . 1 . .
    H H13A -0.4213 -0.0288 0.5975 0.033 Uiso calc R 1 A .
    H H13B -0.2862 0.0325 0.7226 0.033 Uiso calc R 1 . .
    H H13C -0.1586 -0.0764 0.6432 0.033 Uiso calc R 1 . .
    C C14 0.4481(4) 0.3732(2) 0.60424(17) 0.0201(4) Uani d . 1 . .
    C C2' 0.7886(8) 0.2071(4) 0.9862(4) 0.0223(9) Uani d P 0.50 A 2
    H H2' 0.9071 0.1855 0.9337 0.027 Uiso calc PR 0.50 A 2
    C C3' 0.8673(8) 0.2140(4) 1.0949(4) 0.0245(9) Uani d P 0.50 A 2
    H H3' 1.0412 0.1989 1.1178 0.029 Uiso calc PR 0.50 A 2
    C C5' 0.4431(9) 0.2659(5) 1.1399(4) 0.0268(10) Uani d P 0.50 A 2
    H H5' 0.3240 0.2862 1.1923 0.032 Uiso calc PR 0.50 A 2
    C C6' 0.3625(9) 0.2593(4) 1.0304(3) 0.0226(9) Uani d P 0.50 A 2
    H H6' 0.1872 0.2738 1.0088 0.027 Uiso calc PR 0.50 A 2
    H H31 0.093(4) 0.311(3) 0.522(3) 0.059(9) Uiso d D 1 . .
    H H32 0.280(6) 0.422(2) 0.484(2) 0.051(9) Uiso d D 1 . .
loop_
    _atom_site_aniso_label
    _atom_site_aniso_U_11
    _atom_site_aniso_U_22
    _atom_site_aniso_U_33
    _atom_site_aniso_U_12
    _atom_site_aniso_U_13
    _atom_site_aniso_U_23
    O1 0.0255(8) 0.0296(8) 0.0230(8) -0.0029(6) -0.0035(6) 0.0114(6)
    O2 0.0267(9) 0.0648(13) 0.0474(12) -0.0126(8) -0.0049(8) 0.0411(10)
    N1 0.0167(8) 0.0169(8) 0.0174(9) 0.0004(6) -0.0008(6) 0.0054(7)
    N2 0.0151(8) 0.0192(8) 0.0191(9) 0.0005(6) -0.0009(7) 0.0048(7)
    N3 0.0266(10) 0.0430(13) 0.0344(12) -0.0089(9) -0.0065(9) 0.0266(10)
    C1 0.0174(9) 0.0174(9) 0.0161(10) 0.0000(7) -0.0006(7) 0.0063(8)
    C2 0.027(2) 0.0164(19) 0.019(2) -0.0017(16) -0.0016(17) 0.0004(16)
    C3 0.034(2) 0.018(2) 0.025(2) -0.0007(17) -0.0039(18) 0.0129(17)
    C4 0.0245(10) 0.0233(11) 0.0194(11) -0.0038(8) -0.0009(8) 0.0087(8)
    C5 0.0180(19) 0.022(2) 0.017(2) 0.0020(16) 0.0031(15) 0.0010(16)
    C6 0.0204(19) 0.023(2) 0.020(2) 0.0039(16) 0.0012(16) 0.0069(16)
    C7 0.0383(14) 0.0406(15) 0.0241(13) -0.0015(11) -0.0047(11) 0.0154(11)
    C8 0.0189(10) 0.0205(10) 0.0220(11) 0.0012(8) 0.0013(8) 0.0072(8)
    C9 0.0189(10) 0.0161(9) 0.0211(10) 0.0039(8) 0.0038(8) 0.0053(8)
    C10 0.0187(9) 0.0174(10) 0.0175(10) 0.0036(8) 0.0033(8) 0.0039(8)
    C11 0.0169(9) 0.0164(9) 0.0186(10) 0.0037(7) 0.0031(8) 0.0043(8)
    C12 0.0175(9) 0.0183(10) 0.0204(11) 0.0043(8) 0.0032(8) 0.0043(8)
    C13 0.0200(10) 0.0219(10) 0.0221(11) -0.0017(8) 0.0005(8) 0.0076(8)
    C14 0.0207(10) 0.0190(10) 0.0213(11) 0.0033(8) 0.0040(8) 0.0067(8)
    C2' 0.0161(19) 0.026(2) 0.026(2) 0.0033(16) 0.0012(16) 0.0100(17)
    C3' 0.0155(19) 0.029(2) 0.028(2) -0.0003(16) -0.0057(17) 0.0122(18)
    C5' 0.033(2) 0.026(2) 0.020(2) 0.0043(19) 0.0007(18) 0.0058(18)
    C6' 0.026(2) 0.021(2) 0.022(2) 0.0069(17) -0.0035(17) 0.0092(17)
_geom_special_details
;
All e.s.d.'s (except the e.s.d. in the dihedral angle between two l.s. planes)
are estimated using the full covariance matrix. The cell e.s.d.'s are taken
into account individually in the estimation of e.s.d.'s in distances, angles
and torsion angles; correlations between e.s.d.'s in cell parameters are only
used when they are defined by crystal symmetry. An approximate (isotropic)
treatment of cell e.s.d.'s is used for estimating e.s.d.'s involving l.s.
planes.
;
loop_
    _geom_bond_atom_site_label_1
    _geom_bond_atom_site_label_2
    _geom_bond_site_symmetry_2
    _geom_bond_distance
    _geom_bond_publ_flag
    O1 C12 . 1.224(2) ?
    O2 C14 . 1.232(3) ?
    N1 N2 . 1.351(2) ?
    N1 C9 . 1.366(3) ?
    N1 C1 . 1.436(3) ?
    N2 C11 . 1.343(3) ?
    N3 C14 . 1.319(3) ?
    N3 H31 . 0.88(3) ?
    N3 H32 . 0.89(3) ?
    C1 C2 . 1.365(5) ?
    C1 C6 . 1.372(5) ?
    C1 C6' . 1.381(5) ?
    C1 C2' . 1.408(4) ?
    C2 C3 . 1.380(6) ?
    C2 H2 . 0.9500 ?
    C3 C4 . 1.412(5) ?
    C3 H3 . 0.9500 ?
    C4 C5' . 1.344(5) ?
    C4 C5 . 1.395(5) ?
    C4 C3' . 1.408(5) ?
    C4 C7 . 1.507(3) ?
    C5 C6 . 1.386(6) ?
    C5 H5 . 0.9500 ?
    C6 H6 . 0.9500 ?
    C7 H7A . 0.980(10) ?
    C7 H7B . 0.975(10) ?
    C7 H7C . 0.977(10) ?
    C8 C9 . 1.493(3) ?
    C8 H8A . 0.9800 ?
    C8 H8B . 0.9800 ?
    C8 H8C . 0.9800 ?
    C9 C10 . 1.386(3) ?
    C10 C11 . 1.427(3) ?
    C10 C14 . 1.492(3) ?
    C11 C12 . 1.485(3) ?
    C12 C13 . 1.502(3) ?
    C13 H13A . 0.9800 ?
    C13 H13B . 0.9800 ?
    C13 H13C . 0.9800 ?
    C2' C3' . 1.379(6) ?
    C2' H2' . 0.9500 ?
    C3' H3' . 0.9500 ?
    C5' C6' . 1.390(6) ?
    C5' H5' . 0.9500 ?
    C6' H6' . 0.9500 ?
loop_
    _geom_angle_atom_site_label_1
    _geom_angle_atom_site_label_2
    _geom_angle_atom_site_label_3
    _geom_angle_site_symmetry_1
    _geom_angle_site_symmetry_3
    _geom_angle
    _geom_angle_publ_flag
    N2 N1 C9 . . 112.79(16) ?
    N2 N1 C1 . . 119.30(15) ?
    C9 N1 C1 . . 127.38(16) ?
    C11 N2 N1 . . 105.11(15) ?
    C14 N3 H31 . . 119(2) ?
    C14 N3 H32 . . 117(2) ?
    H31 N3 H32 . . 124(3) ?
    C2 C1 C6 . . 122.6(3) ?
    C2 C1 C6' . . 96.6(3) ?
    C6 C1 C6' . . 50.4(3) ?
    C2 C1 C2' . . 51.4(3) ?
    C6 C1 C2' . . 99.4(3) ?
    C6' C1 C2' . . 118.4(3) ?
    C2 C1 N1 . . 120.7(2) ?
    C6 C1 N1 . . 116.7(2) ?
    C6' C1 N1 . . 120.4(2) ?
    C2' C1 N1 . . 121.1(2) ?
    C1 C2 C3 . . 118.2(4) ?
    C1 C2 H2 . . 120.9 ?
    C3 C2 H2 . . 120.9 ?
    C2 C3 C4 . . 122.5(4) ?
    C2 C3 H3 . . 118.8 ?
    C4 C3 H3 . . 118.8 ?
    C5' C4 C3' . . 120.3(3) ?
    C5 C4 C3 . . 115.9(3) ?
    C5' C4 C7 . . 119.8(3) ?
    C5 C4 C7 . . 120.3(3) ?
    C3' C4 C7 . . 119.9(3) ?
    C3 C4 C7 . . 123.7(3) ?
    C6 C5 C4 . . 122.4(4) ?
    C6 C5 H5 . . 118.8 ?
    C4 C5 H5 . . 118.8 ?
    C1 C6 C5 . . 118.3(4) ?
    C1 C6 H6 . . 120.9 ?
    C5 C6 H6 . . 120.9 ?
    C4 C7 H7A . . 111(2) ?
    C4 C7 H7B . . 108(2) ?
    H7A C7 H7B . . 114(3) ?
    C4 C7 H7C . . 109.8(19) ?
    H7A C7 H7C . . 106(3) ?
    H7B C7 H7C . . 108(3) ?
    C9 C8 H8A . . 109.5 ?
    C9 C8 H8B . . 109.5 ?
    H8A C8 H8B . . 109.5 ?
    C9 C8 H8C . . 109.5 ?
    H8A C8 H8C . . 109.5 ?
    H8B C8 H8C . . 109.5 ?
    N1 C9 C10 . . 106.38(17) ?
    N1 C9 C8 . . 121.63(18) ?
    C10 C9 C8 . . 131.98(18) ?
    C9 C10 C11 . . 104.86(17) ?
    C9 C10 C14 . . 121.36(17) ?
    C11 C10 C14 . . 133.68(18) ?
    N2 C11 C10 . . 110.85(17) ?
    N2 C11 C12 . . 116.22(17) ?
    C10 C11 C12 . . 132.92(18) ?
    O1 C12 C11 . . 121.39(18) ?
    O1 C12 C13 . . 120.63(18) ?
    C11 C12 C13 . . 117.98(18) ?
    C12 C13 H13A . . 109.5 ?
    C12 C13 H13B . . 109.5 ?
    H13A C13 H13B . . 109.5 ?
    C12 C13 H13C . . 109.5 ?
    H13A C13 H13C . . 109.5 ?
    H13B C13 H13C . . 109.5 ?
    O2 C14 N3 . . 121.8(2) ?
    O2 C14 C10 . . 119.67(19) ?
    N3 C14 C10 . . 118.44(18) ?
    C3' C2' C1 . . 120.2(4) ?
    C3' C2' H2' . . 119.9 ?
    C1 C2' H2' . . 119.9 ?
    C2' C3' C4 . . 119.6(4) ?
    C2' C3' H3' . . 120.2 ?
    C4 C3' H3' . . 120.2 ?
    C4 C5' C6' . . 120.4(4) ?
    C4 C5' H5' . . 119.8 ?
    C6' C5' H5' . . 119.8 ?
    C1 C6' C5' . . 121.1(4) ?
    C1 C6' H6' . . 119.5 ?
    C5' C6' H6' . . 119.5 ?
loop_
    _geom_torsion_atom_site_label_1
    _geom_torsion_atom_site_label_2
    _geom_torsion_atom_site_label_3
    _geom_torsion_atom_site_label_4
    _geom_torsion_site_symmetry_1
    _geom_torsion_site_symmetry_2
    _geom_torsion_site_symmetry_3
    _geom_torsion_site_symmetry_4
    _geom_torsion
    _geom_torsion_publ_flag
    C9 N1 N2 C11 . . . . -0.3(2) ?
    C1 N1 N2 C11 . . . . 171.92(17) ?
    N2 N1 C1 C2 . . . . 64.4(3) ?
    C9 N1 C1 C2 . . . . -124.6(3) ?
    N2 N1 C1 C6 . . . . -113.7(3) ?
    C9 N1 C1 C6 . . . . 57.3(3) ?
    N2 N1 C1 C6' . . . . -55.8(3) ?
    C9 N1 C1 C6' . . . . 115.2(3) ?
    N2 N1 C1 C2' . . . . 125.1(3) ?
    C9 N1 C1 C2' . . . . -63.8(3) ?
    C6 C1 C2 C3 . . . . -1.4(5) ?
    C6' C1 C2 C3 . . . . -48.0(4) ?
    C2' C1 C2 C3 . . . . 73.4(4) ?
    N1 C1 C2 C3 . . . . -179.4(3) ?
    C1 C2 C3 C4 . . . . -1.2(6) ?
    C2 C3 C4 C5' . . . . 50.2(5) ?
    C2 C3 C4 C5 . . . . 4.0(5) ?
    C2 C3 C4 C3' . . . . -75.0(4) ?
    C2 C3 C4 C7 . . . . -178.6(3) ?
    C5' C4 C5 C6 . . . . -77.4(4) ?
    C3' C4 C5 C6 . . . . 46.3(4) ?
    C3 C4 C5 C6 . . . . -4.5(5) ?
    C7 C4 C5 C6 . . . . 178.0(3) ?
    C2 C1 C6 C5 . . . . 1.0(5) ?
    C6' C1 C6 C5 . . . . 70.3(4) ?
    C2' C1 C6 C5 . . . . -48.9(4) ?
    N1 C1 C6 C5 . . . . 179.0(3) ?
    C4 C5 C6 C1 . . . . 2.2(6) ?
    N2 N1 C9 C10 . . . . 0.8(2) ?
    C1 N1 C9 C10 . . . . -170.69(18) ?
    N2 N1 C9 C8 . . . . -179.98(17) ?
    C1 N1 C9 C8 . . . . 8.5(3) ?
    N1 C9 C10 C11 . . . . -0.9(2) ?
    C8 C9 C10 C11 . . . . -180.0(2) ?
    N1 C9 C10 C14 . . . . 176.00(18) ?
    C8 C9 C10 C14 . . . . -3.1(3) ?
    N1 N2 C11 C10 . . . . -0.3(2) ?
    N1 N2 C11 C12 . . . . -179.27(16) ?
    C9 C10 C11 N2 . . . . 0.7(2) ?
    C14 C10 C11 N2 . . . . -175.6(2) ?
    C9 C10 C11 C12 . . . . 179.5(2) ?
    C14 C10 C11 C12 . . . . 3.2(4) ?
    N2 C11 C12 O1 . . . . 176.23(19) ?
    C10 C11 C12 O1 . . . . -2.5(3) ?
    N2 C11 C12 C13 . . . . -3.4(3) ?
    C10 C11 C12 C13 . . . . 177.8(2) ?
    C9 C10 C14 O2 . . . . 12.5(3) ?
    C11 C10 C14 O2 . . . . -171.7(2) ?
    C9 C10 C14 N3 . . . . -163.9(2) ?
    C11 C10 C14 N3 . . . . 12.0(4) ?
    C2 C1 C2' C3' . . . . -76.6(4) ?
    C6 C1 C2' C3' . . . . 48.0(4) ?
    C6' C1 C2' C3' . . . . -1.9(5) ?
    N1 C1 C2' C3' . . . . 177.2(3) ?
    C1 C2' C3' C4 . . . . 1.2(6) ?
    C5' C4 C3' C2' . . . . -0.4(5) ?
    C5 C4 C3' C2' . . . . -46.8(4) ?
    C3 C4 C3' C2' . . . . 70.1(4) ?
    C7 C4 C3' C2' . . . . -178.8(3) ?
    C5 C4 C5' C6' . . . . 72.9(4) ?
    C3' C4 C5' C6' . . . . 0.3(6) ?
    C3 C4 C5' C6' . . . . -47.5(4) ?
    C7 C4 C5' C6' . . . . 178.7(3) ?
    C2 C1 C6' C5' . . . . 51.2(4) ?
    C6 C1 C6' C5' . . . . -76.3(4) ?
    C2' C1 C6' C5' . . . . 1.8(5) ?
    N1 C1 C6' C5' . . . . -177.3(3) ?
    C4 C5' C6' C1 . . . . -1.0(6) ?
loop_
    _geom_hbond_atom_site_label_D
    _geom_hbond_atom_site_label_H
    _geom_hbond_atom_site_label_A
    _geom_hbond_site_symmetry_A
    _geom_hbond_distance_DH
    _geom_hbond_distance_HA
    _geom_hbond_distance_DA
    _geom_hbond_angle_DHA
    _geom_hbond_publ_flag
    N3 H31 O1 . 0.88(3) 1.95(2) 2.771(2) 154(3) yes
    N3 H32 O2 2_666 0.89(3) 2.020(10)
                                    2.906(3) 177(3) yes
