# Supplementary material for: 3-Acetyl-5-methyl-1-(4-methyl­phen­yl)-1H-pyrazole-4-carboxamide
Source: Acta Crystallogr Sect E Struct Rep Online. 2010 Oct 31;66(Pt 11):o3010. doi: 10.1107/S1600536810043928 (PMC3009041; doi:10.1107/S1600536810043928)
Supplement: Supplementary file 2 [file e-66-o3010-Isup2.hkl]

# 
# h,k,l, Fc-squared, Fo-squared, sigma(Fo-squared) and status flag 
# 
data_I
_shelx_title '  P-1' 
_shelx_refln_list_code          4 
_shelx_F_calc_maximum      104.50 
_exptl_crystal_F_000       272.00 
_reflns_d_resolution_high  0.7697 
 
loop_ 
 _symmetry_equiv_pos_as_xyz 
 'x, y, z' 
 '-x, -y, -z' 
 
_cell_length_a     5.0521 
_cell_length_b    10.4068 
_cell_length_c    12.6558 
_cell_angle_alpha 103.295 
_cell_angle_beta   95.338 
_cell_angle_gamma 100.072 
 
_shelx_F_squared_multiplier     1.000 
 
loop_ 
 _refln_index_h 
 _refln_index_k 
 _refln_index_l 
 _refln_F_squared_calc 
 _refln_F_squared_meas 
 _refln_F_squared_sigma 
 _refln_observed_status 
   1   0   0     1739.80     1618.46     22.38 o 
   2   0   0      317.26      317.25      4.15 o 
   3   0   0      274.25      295.50      5.71 o 
   4   0   0        0.10        0.98      1.79 o 
   5   0   0       24.74       25.73      2.50 o 
   6   0   0        9.67        6.38      3.94 o 
  -6   1   0        1.93        3.68      3.02 o 
  -5   1   0        5.80        6.78      2.04 o 
  -4   1   0       49.30       46.66      2.54 o 
  -3   1   0      161.10      142.78      3.02 o 
  -2   1   0      235.66      228.84      3.34 o 
  -1   1   0       97.20       97.06      3.84 o 
   0   1   0        3.88        0.32      1.27 o 
   2   1   0       19.60       18.37      1.27 o 
   3   1   0        0.25        0.18      0.76 o 
   4   1   0       82.65       86.03      4.02 o 
   5   1   0       20.98       23.79      3.29 o 
   6   1   0       52.99       53.09      4.37 o 
  -6   2   0       17.25       18.54      4.68 o 
  -5   2   0       55.28       51.83      2.95 o 
  -4   2   0       52.98       61.38      4.01 o 
  -3   2   0       32.19       22.77      1.64 o 
  -2   2   0      287.86      296.70      5.38 o 
  -1   2   0      539.11      537.77     17.27 o 
   0   2   0     3921.53     3736.80     34.97 o 
   1   2   0      892.55      868.20     10.47 o 
   2   2   0       58.81       74.36      2.94 o 
   3   2   0      393.05      377.12      5.67 o 
   4   2   0       46.64       35.57      2.98 o 
   5   2   0        0.23       -0.71      2.53 o 
   6   2   0        7.37        4.27      3.25 o 
  -6   3   0       97.96      117.04      7.10 o 
  -5   3   0       70.13       81.94      3.30 o 
  -4   3   0       13.70       18.65      2.55 o 
  -3   3   0      121.94      125.69      4.84 o 
  -2   3   0      246.34      253.90      3.64 o 
   0   3   0       55.16       65.36      3.03 o 
   1   3   0      357.86      375.06      4.77 o 
   2   3   0       24.95       25.89      1.72 o 
   4   3   0       55.34       51.57      3.42 o 
   5   3   0       16.57       18.91      3.28 o 
  -6   4   0        1.78        2.54      4.07 o 
  -5   4   0       68.77       72.82      7.06 o 
  -4   4   0      110.63      117.79      3.48 o 
  -3   4   0       42.69       33.11      4.49 o 
  -2   4   0        2.39        4.49      1.59 o 
  -1   4   0      173.15      157.64      3.99 o 
   0   4   0       12.26        9.30      1.17 o 
   1   4   0      839.44      854.29     13.62 o 
   2   4   0        0.09       -1.56      1.34 o 
   3   4   0       25.02       13.85      2.22 o 
   4   4   0        0.32       -0.33      1.81 o 
   5   4   0       19.40       24.37      3.55 o 
  -6   5   0        7.50       12.87      4.87 o 
  -5   5   0        0.75       -2.79      2.24 o 
  -4   5   0       76.11       80.18      3.90 o 
  -3   5   0       76.69       84.53      2.55 o 
  -2   5   0      246.13      279.79      7.92 o 
  -1   5   0      185.86      182.60      2.85 o 
   0   5   0      126.38      123.20      3.01 o 
   1   5   0      286.35      314.43      6.68 o 
   2   5   0       78.75       85.34      3.89 o 
   3   5   0      850.86      762.66      9.91 o 
   4   5   0       88.27       79.29      4.49 o 
   5   5   0        1.55       -0.53      2.90 o 
  -6   6   0       56.96       70.29      6.75 o 
  -5   6   0       52.42       54.03      3.91 o 
  -4   6   0        9.74        9.40      2.53 o 
  -3   6   0        2.53        2.59      3.24 o 
  -2   6   0       32.84       25.21      4.13 o 
  -1   6   0      250.17      267.27      4.02 o 
   0   6   0       16.73       11.04      1.62 o 
   1   6   0        8.83        7.24      1.82 o 
   2   6   0       34.91       31.35      2.59 o 
   3   6   0       48.15       45.87      4.92 o 
   4   6   0        0.29        0.70      2.17 o 
   5   6   0        4.65        4.83      3.45 o 
  -6   7   0        8.79        4.87      5.21 o 
  -5   7   0        0.03        0.41      2.61 o 
  -4   7   0        3.72        1.23      2.47 o 
  -3   7   0        0.64        0.77      3.78 o 
  -2   7   0        5.99        6.51      2.70 o 
  -1   7   0      229.68      213.23      5.83 o 
   0   7   0       65.38       56.60      2.94 o 
   1   7   0        1.35        1.96      1.96 o 
   2   7   0      369.16      345.29      6.23 o 
   3   7   0       46.35       33.82      4.62 o 
   4   7   0       51.09       53.73      5.83 o 
  -5   8   0        5.37        0.62      3.97 o 
  -4   8   0       14.41       14.06      3.85 o 
  -3   8   0       18.57       18.34      3.14 o 
  -2   8   0       52.36       46.26      4.11 o 
  -1   8   0        0.38        4.23      3.91 o 
   0   8   0      293.40      308.52      5.70 o 
   1   8   0      107.67      112.45      4.06 o 
   2   8   0       36.49       34.85      2.79 o 
   3   8   0        6.83        6.24      2.43 o 
   4   8   0       27.77       25.61      5.38 o 
  -5   9   0        0.01       -3.50      2.94 o 
  -4   9   0       10.26       12.31      3.38 o 
  -3   9   0        0.02        2.69      2.72 o 
  -2   9   0       26.69       27.03      3.84 o 
  -1   9   0       30.82       33.56      3.82 o 
   0   9   0       83.54       87.70      4.85 o 
   1   9   0        6.48        3.45      2.14 o 
   2   9   0        8.76        9.97      2.43 o 
   3   9   0        8.75       13.71      2.76 o 
  -5  10   0        2.92        0.39      4.39 o 
  -4  10   0       10.42        9.82      5.55 o 
  -3  10   0       43.66       41.49      4.35 o 
  -2  10   0        2.56        2.62      4.87 o 
  -1  10   0       50.95       47.48      4.29 o 
   0  10   0       16.45       23.55      3.75 o 
   1  10   0      275.87      249.18      5.78 o 
   2  10   0        0.59        3.14      2.47 o 
   3  10   0       13.15       13.66      4.25 o 
  -4  11   0        2.61       -4.60      8.25 o 
  -3  11   0       17.06       13.16      3.80 o 
  -2  11   0       60.74       55.27      4.96 o 
  -1  11   0        3.94        6.81      3.19 o 
   0  11   0        8.55       10.68      3.59 o 
   1  11   0        0.01       -0.06      3.06 o 
   2  11   0        0.86        0.58      3.38 o 
  -3  12   0        1.09       -1.08      3.48 o 
  -2  12   0       15.03       11.03      3.88 o 
  -1  12   0        7.02       11.22      3.84 o 
   0  12   0        0.09        5.65      3.51 o 
   1  12   0        0.25       -0.61      3.36 o 
  -2  13   0       17.08       15.09      4.24 o 
  -1  13   0       40.35       41.51      5.12 o 
   0 -13   1        0.09        2.01      3.68 o 
   1 -13   1        2.65        4.01      3.90 o 
   2 -13   1        0.71        1.68      3.68 o 
  -1 -12   1       18.27       21.31      4.20 o 
   0 -12   1       62.24       66.47      5.29 o 
   1 -12   1      116.82      115.12      7.72 o 
   2 -12   1       41.74       41.31      4.66 o 
   3 -12   1       19.66       33.58      4.66 o 
  -2 -11   1       12.63       15.47      3.82 o 
  -1 -11   1       87.65       84.64      5.19 o 
   0 -11   1      168.57      158.72      6.56 o 
   1 -11   1       16.87       16.09      3.61 o 
   2 -11   1        6.80        9.10      4.84 o 
   3 -11   1        9.34        5.68      3.17 o 
   4 -11   1       10.85       14.75      4.83 o 
  -3 -10   1        6.15        8.68      2.76 o 
  -2 -10   1       69.82       82.38      4.16 o 
  -1 -10   1      150.00      145.05      4.69 o 
   0 -10   1       34.17       37.18      3.78 o 
   1 -10   1        0.00        0.57      2.84 o 
   2 -10   1       30.00       30.96      3.99 o 
   3 -10   1       21.46       11.77      5.00 o 
   4 -10   1        1.85        0.48      3.09 o 
   5 -10   1        4.89        0.94      7.14 o 
  -3  -9   1       37.97       43.22      3.34 o 
  -2  -9   1       25.48       24.95      2.80 o 
  -1  -9   1       27.98       25.11      2.55 o 
   0  -9   1      179.25      175.59      7.24 o 
   1  -9   1      152.75      163.70      7.03 o 
   2  -9   1       64.76       69.65      8.76 o 
   3  -9   1        9.35        8.25      4.69 o 
   4  -9   1       13.89       18.48      6.61 o 
   5  -9   1        5.56        4.93      4.60 o 
  -4  -8   1       11.28       12.97      2.82 o 
  -3  -8   1       31.41       34.46      2.98 o 
  -2  -8   1      217.07      216.49      5.10 o 
  -1  -8   1      450.78      436.48      7.02 o 
   0  -8   1       21.02       19.24      2.25 o 
   1  -8   1       28.88       23.71      3.42 o 
   2  -8   1       10.64        8.26      4.52 o 
   3  -8   1       52.25       59.86      4.32 o 
   4  -8   1       31.57       23.42      6.07 o 
   5  -8   1        0.84       -2.06      7.72 o 
  -4  -7   1        0.75        2.68      2.87 o 
  -3  -7   1       30.55       31.79      5.03 o 
  -2  -7   1      117.79      119.78      5.11 o 
  -1  -7   1       37.31       34.19      3.16 o 
   0  -7   1      353.91      374.15     10.18 o 
   1  -7   1        0.06        0.24      1.20 o 
   2  -7   1        4.83        0.26      2.57 o 
   3  -7   1       28.40       36.17      3.31 o 
   4  -7   1       19.37       17.52      3.03 o 
   5  -7   1        4.83       -0.61      2.47 o 
   6  -7   1        1.80        2.18      5.03 o 
  -5  -6   1       57.11       52.05      6.48 o 
  -4  -6   1       11.41        9.15      2.37 o 
  -3  -6   1       87.99       74.82      3.86 o 
  -2  -6   1        5.58        3.88      2.04 o 
  -1  -6   1      415.44      418.73      6.19 o 
   0  -6   1       82.88       65.90      3.46 o 
   1  -6   1      141.45      131.33      3.11 o 
   2  -6   1        1.22        1.52      2.02 o 
   3  -6   1       85.16       90.42      6.45 o 
   4  -6   1       29.90       29.70      3.03 o 
   5  -6   1       22.19       26.90      3.10 o 
   6  -6   1        3.72        4.70      4.78 o 
  -5  -5   1       24.84       25.99      3.97 o 
  -4  -5   1       14.40       11.13      4.21 o 
  -2  -5   1      171.34      172.39      4.07 o 
  -1  -5   1       93.03       90.67      2.93 o 
   0  -5   1      293.63      287.15      4.32 o 
   1  -5   1      530.96      536.97      6.03 o 
   2  -5   1      427.00      444.71     10.80 o 
   3  -5   1        6.43        1.51      1.19 o 
   4  -5   1       21.94       18.01      2.69 o 
   5  -5   1       41.16       52.44      3.76 o 
   6  -5   1        9.76       14.29      5.04 o 
  -5  -4   1        1.91        2.68      2.92 o 
  -4  -4   1        5.56        2.60      1.86 o 
  -3  -4   1      273.57      236.00      4.87 o 
  -1  -4   1      144.12      149.58      3.10 o 
   0  -4   1     1868.19     1796.92     18.08 o 
   1  -4   1       30.29       27.14      2.85 o 
   2  -4   1      151.93      126.70      2.30 o 
   3  -4   1      147.19      183.00      3.49 o 
   4  -4   1       15.66       15.97      1.95 o 
   5  -4   1       38.26       47.42      3.38 o 
   6  -4   1       22.38       35.43      5.35 o 
  -5  -3   1       31.89       34.56      3.46 o 
  -4  -3   1      507.45      431.40      6.90 o 
  -3  -3   1      147.30      160.37      3.97 o 
  -2  -3   1      390.32      420.75      5.67 o 
  -1  -3   1       66.79       54.35      3.43 o 
   0  -3   1     1300.22     1240.58     16.50 o 
   1  -3   1      524.42      503.37      9.91 o 
   2  -3   1      757.78      817.81      8.42 o 
   3  -3   1       68.17       82.15      2.56 o 
   4  -3   1       19.23       27.17      2.52 o 
   5  -3   1       32.19       39.93      2.61 o 
   6  -3   1        0.47       12.65      4.15 o 
  -6  -2   1       18.15       15.47      3.60 o 
  -5  -2   1       15.70       17.65      2.90 o 
  -4  -2   1       10.05        8.93      1.98 o 
  -3  -2   1       82.75       71.93      2.89 o 
  -2  -2   1      191.09      166.87      3.14 o 
  -1  -2   1     1367.67     1362.11     18.40 o 
   0  -2   1     1466.37     1432.56     13.31 o 
   1  -2   1      500.65      539.91      5.56 o 
   2  -2   1      300.19      262.83      5.75 o 
   3  -2   1      261.37      276.65      4.24 o 
   4  -2   1       68.71       75.73      3.80 o 
   5  -2   1       66.75       71.14      4.23 o 
   6  -2   1        9.45        5.20      3.13 o 
  -6  -1   1        0.76       -1.00      2.98 o 
  -5  -1   1        9.10       12.28      2.65 o 
  -4  -1   1        0.51       -0.99      1.94 o 
  -3  -1   1      574.20      578.03      8.76 o 
  -2  -1   1      917.93      934.72      9.66 o 
  -1  -1   1       46.62       41.04      2.37 o 
   1  -1   1      292.11      275.14      4.16 o 
   2  -1   1       25.87       23.07      1.46 o 
   3  -1   1      482.36      500.21      8.78 o 
   4  -1   1       45.18       39.28      4.46 o 
   5  -1   1      198.65      202.37      5.97 o 
   6  -1   1       21.49       15.98      3.48 o 
  -6   0   1        1.57        0.07      3.01 o 
  -5   0   1        8.20        4.97      2.10 o 
  -4   0   1       80.28       79.07      3.35 o 
  -3   0   1        0.18        0.07      1.26 o 
  -2   0   1      645.14      647.16      7.02 o 
   0   0   1        8.09       -0.14      0.13 o 
   1   0   1      225.74      192.39      6.35 o 
   2   0   1      142.09      148.13      4.83 o 
   3   0   1       99.31       96.66      5.68 o 
   4   0   1       53.75       46.65      2.60 o 
   5   0   1       10.62        9.99      2.77 o 
   6   0   1       35.30       43.25      4.10 o 
  -6   1   1        1.34        1.11      2.85 o 
  -5   1   1       74.60       76.07      4.27 o 
  -4   1   1      144.49      146.59      3.92 o 
  -3   1   1        6.71        7.25      1.38 o 
  -2   1   1      199.99      220.42      3.23 o 
   0   1   1     1493.25     1529.29     14.60 o 
   1   1   1       61.24       59.19      1.84 o 
   2   1   1        5.93        3.96      1.03 o 
   3   1   1       89.01       99.72      5.70 o 
   4   1   1       42.95       40.59      4.10 o 
   5   1   1       19.87       18.75      3.10 o 
   6   1   1        3.52        1.86      3.07 o 
  -6   2   1        2.87       -2.70      3.78 o 
  -5   2   1       82.69       83.26      3.47 o 
  -4   2   1       41.02       50.03      2.68 o 
  -3   2   1       27.34       32.41      2.68 o 
  -2   2   1       32.86       33.41      1.62 o 
  -1   2   1    10920.38    10943.93     99.27 o 
   0   2   1     1662.82     1661.37     15.42 o 
   1   2   1      563.09      525.81      5.90 o 
   2   2   1      298.73      298.94      4.41 o 
   3   2   1       18.61       23.11      2.78 o 
   4   2   1       25.76       23.96      2.77 o 
   5   2   1        0.01       -2.75      2.58 o 
   6   2   1        1.13        5.39      3.47 o 
  -6   3   1       17.24       25.55      4.66 o 
  -5   3   1       20.25       21.62      2.82 o 
  -4   3   1       81.02       67.76      3.14 o 
  -3   3   1       35.95       37.08      1.85 o 
  -2   3   1       76.13       68.38      6.13 o 
  -1   3   1     1595.06     1610.77     15.15 o 
   0   3   1      225.45      242.44      3.51 o 
   1   3   1      117.39      117.16      2.56 o 
   2   3   1      474.56      468.42      6.13 o 
   3   3   1       75.47       75.93      3.05 o 
   4   3   1       44.08       43.79      2.61 o 
   5   3   1       24.50       22.64      3.44 o 
  -6   4   1       11.63       12.15      3.02 o 
  -5   4   1       23.50       25.15      2.98 o 
  -4   4   1       39.09       46.68      2.47 o 
  -3   4   1      147.97      130.32      3.09 o 
  -2   4   1      529.85      637.26      8.03 o 
  -1   4   1       69.38       62.46      1.78 o 
   0   4   1       89.42       96.07      2.46 o 
   1   4   1        1.47        2.36      1.25 o 
   2   4   1       99.22       85.25      3.13 o 
   3   4   1       35.76       28.70      2.37 o 
   4   4   1        9.97       12.12      2.18 o 
   5   4   1       65.19       73.28      7.28 o 
  -6   5   1       42.20       46.43      5.77 o 
  -5   5   1       11.23       12.91      2.76 o 
  -4   5   1       34.40       41.20      3.22 o 
  -3   5   1       37.01       45.88      3.31 o 
  -2   5   1        7.22       16.41      1.87 o 
  -1   5   1       60.20       44.00      2.56 o 
   0   5   1       53.16       59.06      2.44 o 
   1   5   1       10.78       13.68      1.72 o 
   2   5   1      855.72      856.70     12.77 o 
   3   5   1       46.33       35.25      2.58 o 
   4   5   1       57.86       66.91      4.41 o 
   5   5   1       15.29       11.39      3.43 o 
  -6   6   1        1.49        1.48      3.74 o 
  -5   6   1        2.64        6.26      2.67 o 
  -4   6   1       87.09       96.53      4.55 o 
  -3   6   1        7.26        6.60      3.06 o 
  -2   6   1      197.11      183.73      5.51 o 
  -1   6   1      262.31      246.77      4.02 o 
   0   6   1      340.81      346.85      5.36 o 
   1   6   1      268.59      266.54      5.04 o 
   2   6   1      269.94      243.40      5.40 o 
   3   6   1        0.34        1.15      1.98 o 
   4   6   1        0.13        4.84      2.83 o 
  -6   7   1       25.32       41.37      5.86 o 
  -5   7   1       33.84       35.91     11.73 o 
  -4   7   1        0.18       -1.17      4.70 o 
  -3   7   1       20.75        7.48      3.23 o 
  -2   7   1      274.80      283.60      7.18 o 
  -1   7   1        5.25        3.07      2.13 o 
   0   7   1        3.64        0.95      1.81 o 
   1   7   1       92.67       94.69      3.86 o 
   2   7   1       40.72       41.04      2.80 o 
   3   7   1       24.74       22.51      3.28 o 
   4   7   1        5.34        4.19      4.06 o 
  -5   8   1       12.66        6.33      4.39 o 
  -4   8   1       40.31       39.94      3.90 o 
  -3   8   1        4.84        8.11      2.98 o 
  -2   8   1        7.05        4.77      3.15 o 
  -1   8   1       11.89       11.48      3.28 o 
   0   8   1       13.56        8.69      2.25 o 
   1   8   1       32.06       38.26      2.84 o 
   2   8   1      110.82       99.46      4.95 o 
   3   8   1        9.78        9.45      2.53 o 
   4   8   1        9.63       13.10      3.50 o 
  -5   9   1        8.38        3.90      6.50 o 
  -4   9   1        0.10       -0.59      4.46 o 
  -3   9   1       26.52       27.08      3.82 o 
  -2   9   1      208.80      210.29      6.92 o 
  -1   9   1        9.68       13.75      3.31 o 
   0   9   1        1.60        0.77      2.70 o 
   1   9   1      197.23      199.81      5.12 o 
   2   9   1        0.30        2.81      2.30 o 
   3   9   1       23.83       27.21      3.11 o 
  -5  10   1       34.55       35.98      5.97 o 
  -4  10   1        0.24        0.10      4.41 o 
  -3  10   1       42.86       50.41      4.69 o 
  -2  10   1       26.00       26.10      5.11 o 
  -1  10   1       77.68       90.00      5.46 o 
   0  10   1        0.00       -0.14      3.30 o 
   1  10   1       11.16       11.10      3.26 o 
   2  10   1        5.37        7.23      2.56 o 
  -4  11   1        5.86        3.77      3.54 o 
  -3  11   1        3.43        6.42      4.57 o 
  -2  11   1       10.26       11.53      3.59 o 
  -1  11   1        4.64        7.29      3.43 o 
   0  11   1       13.71       19.57      3.74 o 
   1  11   1       29.61       32.90      4.13 o 
   2  11   1        3.62        5.00      3.53 o 
  -3  12   1       21.06       17.36      4.32 o 
  -2  12   1        6.88        6.03      3.66 o 
  -1  12   1       15.43       12.42      3.99 o 
   0  12   1        0.00        7.15      5.43 o 
   1  12   1       10.72       21.06      4.28 o 
   0 -13   2       45.49       44.31      5.13 o 
   1 -13   2      182.45      184.77      7.37 o 
   2 -13   2        1.32        2.56      3.71 o 
  -1 -12   2       51.32       45.86      4.63 o 
   0 -12   2        4.00        0.92      3.13 o 
   1 -12   2        8.97       12.12      3.59 o 
   2 -12   2       17.89       22.09      4.20 o 
   3 -12   2        4.67        2.19      1.72 o 
  -2 -11   2        1.68        2.23      5.76 o 
  -1 -11   2        7.88        6.26      3.22 o 
   0 -11   2       43.15       44.27      4.34 o 
   1 -11   2       33.34       30.90      4.24 o 
   2 -11   2       20.53       22.37      4.22 o 
   3 -11   2       21.47       24.95      4.14 o 
   4 -11   2        7.26        5.29      3.65 o 
  -3 -10   2       87.12       85.24      4.36 o 
  -2 -10   2      146.84      146.29      4.65 o 
  -1 -10   2      266.75      277.51      6.50 o 
   0 -10   2      133.40      129.26      5.84 o 
   1 -10   2       30.24       26.67      3.77 o 
   2 -10   2       16.81       19.52      6.31 o 
   3 -10   2       31.32       42.20      5.93 o 
   4 -10   2       18.46       19.41      3.64 o 
   5 -10   2        3.65        5.70      4.21 o 
  -3  -9   2        5.55        3.45      2.95 o 
  -2  -9   2       15.98       18.16      2.51 o 
  -1  -9   2      193.84      183.99      4.79 o 
   0  -9   2      115.14      116.49      5.44 o 
   1  -9   2      104.45       93.05      5.36 o 
   2  -9   2       46.89       51.26      6.89 o 
   3  -9   2        1.72        3.18      2.89 o 
   4  -9   2        4.39        2.33      2.79 o 
   5  -9   2        0.55       -2.33      2.83 o 
  -4  -8   2        2.83        2.02      2.50 o 
  -3  -8   2       43.50       51.92      3.87 o 
  -2  -8   2       62.97       63.54      3.30 o 
  -1  -8   2      204.62      179.04      4.96 o 
   0  -8   2       57.15       60.44      4.16 o 
   1  -8   2       51.80       57.41      4.19 o 
   2  -8   2      175.47      174.33      6.09 o 
   3  -8   2        7.53       10.75      2.71 o 
   4  -8   2       13.33       18.46      3.14 o 
   5  -8   2       10.22        7.37      3.14 o 
  -4  -7   2       86.76       81.84      4.57 o 
  -3  -7   2        3.66        4.74      1.90 o 
  -2  -7   2       15.87       19.67      4.95 o 
  -1  -7   2       48.82       49.02      2.75 o 
   0  -7   2       88.74       88.25      3.39 o 
   1  -7   2        0.63        0.16      1.23 o 
   2  -7   2        1.62        2.05      2.47 o 
   3  -7   2        0.00       -2.03      2.35 o 
   4  -7   2       19.47       12.82      2.69 o 
   5  -7   2       34.26       32.43      3.46 o 
   6  -7   2        2.57       -0.65      5.01 o 
  -5  -6   2        0.06        1.36      5.22 o 
  -4  -6   2       14.31       11.10      2.39 o 
  -3  -6   2        0.69       -0.85      1.81 o 
  -2  -6   2       63.89       66.11      3.98 o 
  -1  -6   2       18.07       18.07      1.94 o 
   0  -6   2       88.44       93.70      2.96 o 
   1  -6   2      429.41      417.31      7.79 o 
   2  -6   2        5.46        9.27      2.30 o 
   3  -6   2      127.77      138.18      4.84 o 
   4  -6   2        1.56       -0.56      2.09 o 
   5  -6   2        2.53        0.83      4.05 o 
   6  -6   2       25.11       23.22      5.67 o 
  -5  -5   2        5.55       10.31      2.94 o 
  -4  -5   2        1.29        5.03      2.06 o 
  -3  -5   2      257.18      225.90      5.00 o 
  -2  -5   2       23.48       21.96      1.99 o 
  -1  -5   2      474.99      461.97      6.13 o 
   0  -5   2       35.71       35.68      1.88 o 
   1  -5   2       37.08       36.44      1.56 o 
   2  -5   2       86.04       81.81      3.33 o 
   3  -5   2       69.13       84.41      2.93 o 
   4  -5   2        0.04        0.89      2.10 o 
   5  -5   2       16.29       20.27      4.87 o 
   6  -5   2        0.27        4.44      4.79 o 
  -5  -4   2        1.74       -1.05      2.16 o 
  -4  -4   2       91.07       80.38      3.48 o 
  -3  -4   2        0.51        0.99      1.83 o 
  -2  -4   2      144.11      142.56      3.43 o 
   0  -4   2      511.51      531.53      6.24 o 
   1  -4   2      337.33      325.71      4.00 o 
   2  -4   2      110.33      119.78      2.35 o 
   3  -4   2      136.88      156.42      3.24 o 
   4  -4   2       31.89       35.38      2.28 o 
   5  -4   2       92.80       95.19      6.68 o 
   6  -4   2       29.68       29.13      5.19 o 
  -6  -3   2        5.77        3.82      3.43 o 
  -5  -3   2       25.70       28.54      2.77 o 
  -4  -3   2      393.41      362.98      6.25 o 
  -3  -3   2       57.88       67.25      3.99 o 
  -2  -3   2       53.48       54.95      2.31 o 
  -1  -3   2       17.65       20.93      1.41 o 
   0  -3   2      120.11       71.77      3.59 o 
   1  -3   2      586.81      582.02      6.08 o 
   2  -3   2       28.04       38.07      1.62 o 
   3  -3   2      107.53      103.48      2.78 o 
   4  -3   2       39.61       34.10      2.65 o 
   5  -3   2        0.00        3.64      3.41 o 
   6  -3   2        0.08       19.47      4.59 o 
  -6  -2   2        4.44        7.67      4.34 o 
  -5  -2   2        0.03        2.23      1.33 o 
  -4  -2   2      180.42      147.14      4.20 o 
  -3  -2   2        0.27        0.03      1.51 o 
  -2  -2   2      316.86      325.83      4.60 o 
  -1  -2   2     2470.01     2414.76     22.33 o 
   0  -2   2       41.29       46.10      2.11 o 
   1  -2   2        2.47        2.65      0.82 o 
   2  -2   2      774.61      876.90     13.49 o 
   3  -2   2        6.57        3.21      1.02 o 
   4  -2   2       18.30       23.44      2.40 o 
   5  -2   2        2.08        1.32      2.61 o 
   6  -2   2        9.83       10.23      3.27 o 
  -6  -1   2        3.42        2.77      3.97 o 
  -5  -1   2       88.95       94.44      3.86 o 
  -4  -1   2      434.58      445.66      7.43 o 
  -3  -1   2      304.80      310.93      5.78 o 
  -2  -1   2        4.73        2.64      1.01 o 
  -1  -1   2      153.55      141.28      2.47 o 
   0  -1   2      795.30      778.59      7.38 o 
   1  -1   2      392.05      353.16      3.99 o 
   2  -1   2      155.92      146.35      2.75 o 
   3  -1   2        0.98       -0.15      1.19 o 
   5  -1   2       22.17       22.76      3.34 o 
   6  -1   2        2.04        4.32      2.96 o 
  -6   0   2        4.62        6.36      4.08 o 
  -5   0   2       51.18       48.22      2.98 o 
  -4   0   2      358.93      367.62      7.11 o 
  -3   0   2        6.99       14.08      1.57 o 
  -2   0   2      260.94      242.15      4.04 o 
  -1   0   2      246.33      244.13      3.48 o 
   0   0   2       15.88       16.20      0.73 o 
   1   0   2      264.06      249.50      3.09 o 
   2   0   2       29.95       25.24      1.39 o 
   3   0   2        5.12        3.93      1.37 o 
   4   0   2      173.24      164.01      4.94 o 
   5   0   2       93.41       88.80      4.39 o 
   6   0   2        1.48        2.77      3.04 o 
  -6   1   2        1.83       -0.14      2.80 o 
  -5   1   2       10.10       10.25      2.77 o 
  -4   1   2      167.59      182.51      4.28 o 
  -3   1   2      478.00      488.17      6.19 o 
  -1   1   2      511.58      505.52      5.28 o 
   0   1   2      653.10      643.32      9.21 o 
   1   1   2      641.53      650.43      8.08 o 
   2   1   2     1308.83     1350.33     13.48 o 
   3   1   2        2.21        1.69      1.47 o 
   4   1   2      140.88      130.18      4.88 o 
   5   1   2       54.75       39.88      5.32 o 
   6   1   2        0.77        2.91      3.30 o 
  -5   2   2        5.46        2.77      2.40 o 
  -4   2   2      158.51      160.72      5.01 o 
  -3   2   2       61.75       67.64      2.76 o 
  -2   2   2       34.03       34.60      1.65 o 
  -1   2   2    10038.59    10028.97     91.63 o 
   0   2   2      274.09      265.87      5.52 o 
   1   2   2      221.86      232.87      3.44 o 
   2   2   2        2.48        2.81      1.72 o 
   3   2   2       10.40       12.93      1.83 o 
   4   2   2       18.00       14.83      2.84 o 
   5   2   2       84.87       89.86      5.82 o 
  -6   3   2        3.32        4.15      3.97 o 
  -5   3   2       82.87       93.18      3.53 o 
  -4   3   2        2.95        3.31      1.74 o 
  -3   3   2       52.68       58.22      3.39 o 
  -2   3   2      748.09      772.98      8.18 o 
  -1   3   2      449.00      423.13      4.93 o 
   0   3   2      360.78      386.54      4.74 o 
   1   3   2       63.13       58.75      5.52 o 
   2   3   2      162.88      171.42      3.57 o 
   3   3   2      147.66      131.42      3.76 o 
   4   3   2       62.40       53.46      3.84 o 
   5   3   2        2.84        3.81      4.30 o 
  -6   4   2      109.62      117.97      7.68 o 
  -5   4   2        0.40       -1.86      2.11 o 
  -4   4   2       14.92       15.40      2.37 o 
  -3   4   2       51.32       54.09      7.55 o 
  -2   4   2       68.98       60.94      2.19 o 
  -1   4   2      236.83      244.07      3.61 o 
   0   4   2      449.39      491.33      6.02 o 
   1   4   2       10.72        6.58      1.36 o 
   2   4   2      109.94      105.05      3.37 o 
   3   4   2        1.57       -0.11      1.86 o 
   4   4   2        1.71        4.45      2.61 o 
   5   4   2        0.61       -1.78      2.98 o 
  -6   5   2        0.10       -0.72      3.65 o 
  -5   5   2       21.37       24.20      3.04 o 
  -4   5   2       30.01       27.81      2.98 o 
  -3   5   2      152.07      157.46      5.78 o 
  -2   5   2     1234.21     1267.09     12.92 o 
  -1   5   2        5.96        7.84      1.24 o 
   0   5   2       88.80       93.53      3.36 o 
   1   5   2      396.31      416.98      6.08 o 
   2   5   2       41.10       28.04      6.12 o 
   3   5   2       51.55       51.71      3.89 o 
   4   5   2        8.70        7.83      2.85 o 
   5   5   2       69.53       76.19      5.04 o 
  -6   6   2        0.00        0.25      3.91 o 
  -5   6   2       55.82       62.88      4.04 o 
  -4   6   2       12.04       15.81      2.86 o 
  -3   6   2       74.02       82.57      4.45 o 
  -2   6   2        0.44        2.40      1.58 o 
  -1   6   2       48.41       48.60      2.43 o 
   0   6   2       23.86       23.01      2.05 o 
   1   6   2        1.69        3.18      1.89 o 
   2   6   2       21.65       22.79      2.43 o 
   3   6   2        3.52        4.21      2.50 o 
   4   6   2       91.03       91.27      8.83 o 
  -6   7   2       21.63       18.47      5.00 o 
  -5   7   2       41.99       41.84      5.41 o 
  -4   7   2       92.40      103.29      4.85 o 
  -3   7   2      561.06      574.39     10.64 o 
  -2   7   2        2.93        5.56      2.98 o 
  -1   7   2       23.51       22.04      1.96 o 
   0   7   2       61.79       68.92      5.73 o 
   1   7   2      201.93      226.47      5.57 o 
   2   7   2      136.74      127.08      4.63 o 
   3   7   2       35.76       35.31      5.53 o 
   4   7   2        6.60       12.43      3.22 o 
  -5   8   2       10.19        7.55      4.08 o 
  -4   8   2       57.50       49.94      6.53 o 
  -3   8   2        0.72       -2.11      3.26 o 
  -2   8   2       25.38       21.55      3.56 o 
  -1   8   2       35.17       39.87      3.94 o 
   0   8   2      143.84      142.29      4.39 o 
   1   8   2      135.91      137.02      4.39 o 
   2   8   2        5.54        7.63      2.39 o 
   3   8   2       14.42       16.67      3.37 o 
  -5   9   2        1.88        4.80      4.22 o 
  -4   9   2       22.85       27.68      5.42 o 
  -3   9   2      175.95      161.90      6.36 o 
  -2   9   2        0.18        1.76      2.97 o 
  -1   9   2       39.82       37.57      3.97 o 
   0   9   2        0.00       -0.01      2.81 o 
   1   9   2       81.49       78.51      3.82 o 
   2   9   2        0.10       -0.26      2.23 o 
   3   9   2       10.60       13.13      7.08 o 
  -4  10   2        0.00       -1.54      5.74 o 
  -3  10   2       16.45       14.67      3.86 o 
  -2  10   2        4.61        3.55      4.32 o 
  -1  10   2       10.79       12.70      3.57 o 
   0  10   2       16.45       19.64      3.52 o 
   1  10   2       54.83       53.92      4.57 o 
   2  10   2        6.42        4.98      2.55 o 
  -4  11   2        1.41        2.31      4.50 o 
  -3  11   2       22.02       18.86      3.95 o 
  -2  11   2        0.04       -1.02      3.07 o 
  -1  11   2       32.48       34.57      7.45 o 
   0  11   2       20.80       21.69      3.92 o 
   1  11   2        3.43        1.21      3.35 o 
  -3  12   2       20.19       19.22      6.33 o 
  -2  12   2       27.93       37.29      4.69 o 
  -1  12   2        6.19       10.24      5.80 o 
   0  12   2      179.23      189.67      7.55 o 
   0 -13   3        6.10        6.16      3.91 o 
   1 -13   3        0.01        0.00      3.73 o 
   2 -13   3        1.24        6.53      3.98 o 
  -1 -12   3       14.15       12.89      3.57 o 
   0 -12   3       28.59       31.81      4.92 o 
   1 -12   3        3.18        3.42      3.50 o 
   2 -12   3        0.45       -0.30      3.37 o 
   3 -12   3        0.21       -4.70      3.30 o 
  -2 -11   3       17.16       14.87      2.78 o 
  -1 -11   3        5.55        6.39      3.69 o 
   0 -11   3      112.46      120.64      5.92 o 
   1 -11   3        8.51        6.37      3.27 o 
   2 -11   3       27.18       24.73      6.30 o 
   3 -11   3       14.03        9.95      5.30 o 
   4 -11   3       65.93       69.21      5.40 o 
  -3 -10   3       41.28       50.66      4.26 o 
  -2 -10   3       82.23       78.85      4.97 o 
  -1 -10   3       29.55       40.86      3.96 o 
   0 -10   3      111.39      103.27      8.90 o 
   1 -10   3        4.30       -1.27      2.77 o 
   2 -10   3        2.92       -0.07      4.14 o 
   3 -10   3       30.61       31.43      5.89 o 
   4 -10   3        0.99       -1.05      2.83 o 
   5 -10   3        1.34       -1.34      5.52 o 
  -4  -9   3        1.08        2.08      2.69 o 
  -3  -9   3       11.10        9.02      6.56 o 
  -2  -9   3       33.10       37.02      2.88 o 
  -1  -9   3      109.90      101.88      4.30 o 
   0  -9   3       29.70       33.92      3.70 o 
   1  -9   3        0.18       -1.80      2.95 o 
   2  -9   3       36.40       33.25      3.91 o 
   3  -9   3       12.67        9.76      3.12 o 
   4  -9   3      116.41      119.91     11.20 o 
   5  -9   3       70.76       72.71      7.81 o 
  -4  -8   3       50.66       59.51      4.48 o 
  -3  -8   3       10.00       12.91      4.15 o 
  -2  -8   3       53.95       48.32      3.67 o 
  -1  -8   3      101.47      101.35      3.87 o 
   0  -8   3        3.71        1.90      2.00 o 
   1  -8   3        2.45        3.12      2.68 o 
   2  -8   3        0.02       -0.14      2.77 o 
   3  -8   3       29.02       31.56      3.26 o 
   4  -8   3        2.56       -1.97      2.47 o 
   5  -8   3        0.53       -5.26      4.68 o 
  -4  -7   3       81.08       88.71      4.08 o 
  -3  -7   3        0.38        1.62      2.02 o 
  -2  -7   3        4.03        3.80      2.14 o 
  -1  -7   3        0.93        1.88      1.88 o 
   0  -7   3      202.18      224.41      8.45 o 
   1  -7   3      521.36      515.14      7.67 o 
   2  -7   3        8.44       12.79      2.71 o 
   3  -7   3       69.39       78.60      4.26 o 
   4  -7   3        0.87        0.55      2.27 o 
   5  -7   3       38.79       49.43      6.09 o 
  -5  -6   3       13.32       15.28      2.75 o 
  -4  -6   3       63.54       72.62      3.67 o 
  -3  -6   3        6.88        7.81      2.10 o 
  -2  -6   3       14.26       12.46      2.14 o 
  -1  -6   3      107.80       97.60      5.45 o 
   0  -6   3        2.95        2.12      1.40 o 
   1  -6   3      102.09      108.17      4.77 o 
   2  -6   3      153.10      184.69      5.04 o 
   3  -6   3       21.36       20.98      2.62 o 
   4  -6   3        1.71        2.53      2.12 o 
   5  -6   3       11.39        7.46      4.43 o 
   6  -6   3       26.08       23.89      5.96 o 
  -5  -5   3        2.97        2.60      2.30 o 
  -4  -5   3       27.34       32.35      3.75 o 
  -3  -5   3        2.82        2.56      2.05 o 
  -2  -5   3        6.11        8.11      1.92 o 
  -1  -5   3       74.94       80.35      2.87 o 
   0  -5   3      171.79      195.16      3.54 o 
   1  -5   3      162.00      182.27      3.11 o 
   2  -5   3       37.36       46.13      2.30 o 
   3  -5   3      133.95      147.60      3.65 o 
   4  -5   3       79.53       64.54      3.48 o 
   5  -5   3       12.44       12.32      4.56 o 
   6  -5   3        9.27       11.10      5.24 o 
  -5  -4   3       11.45       10.02      2.40 o 
  -4  -4   3       18.25       13.92      2.20 o 
  -3  -4   3       16.20       12.12      2.05 o 
  -2  -4   3      280.02      257.72      4.43 o 
  -1  -4   3        1.52        1.47      1.20 o 
   1  -4   3      189.79      207.72      3.20 o 
   2  -4   3      262.75      250.22      3.69 o 
   3  -4   3       22.61       30.28      2.49 o 
   4  -4   3        4.89        6.59      1.73 o 
   5  -4   3       19.65       22.84      4.71 o 
   6  -4   3        3.04        3.02      4.04 o 
  -6  -3   3       12.84       18.05      7.25 o 
  -5  -3   3       53.24       50.87      3.21 o 
  -4  -3   3      583.33      574.25      8.26 o 
  -3  -3   3      238.90      247.86      5.09 o 
  -2  -3   3      206.51      196.19      4.62 o 
  -1  -3   3      272.58      268.41      3.93 o 
   0  -3   3       63.60       69.88      2.21 o 
   1  -3   3      304.33      317.39      3.93 o 
   2  -3   3      101.84       89.56      2.19 o 
   3  -3   3        0.40        0.23      1.38 o 
   4  -3   3      116.79      122.37      3.99 o 
   5  -3   3       47.71       42.11      4.60 o 
   6  -3   3       13.96       20.64      4.58 o 
  -6  -2   3        4.32        0.51      4.82 o 
  -5  -2   3       12.20        8.17      1.74 o 
  -4  -2   3       41.49       39.50      3.28 o 
  -3  -2   3      375.96      382.98      5.69 o 
  -2  -2   3      840.54      892.39      9.57 o 
  -1  -2   3      412.07      390.21      4.69 o 
   0  -2   3      298.27      302.64      3.80 o 
   1  -2   3      175.11      155.44      8.55 o 
   2  -2   3        0.49        1.27      0.89 o 
   3  -2   3        7.90        7.09      1.28 o 
   4  -2   3       86.06       96.02      4.48 o 
   5  -2   3       57.93       48.57      5.16 o 
   6  -2   3        3.99       -0.76      4.62 o 
  -6  -1   3        6.76        8.59      3.35 o 
  -5  -1   3      823.93      809.61     13.06 o 
  -4  -1   3      134.54      123.34      3.93 o 
  -3  -1   3       20.51       21.51      2.11 o 
  -2  -1   3       23.52       18.08      2.58 o 
  -1  -1   3      144.91      125.33      2.64 o 
   0  -1   3      156.20      136.88      4.06 o 
   1  -1   3       18.59       24.10      1.48 o 
   2  -1   3      446.98      472.23      5.47 o 
   3  -1   3        1.45        1.85      1.25 o 
   4  -1   3      117.86      107.32      5.47 o 
   5  -1   3      134.25      130.92      5.11 o 
   6  -1   3        1.09       -3.84      2.87 o 
  -6   0   3       14.72       13.44      4.68 o 
  -5   0   3        2.57        4.38      2.13 o 
  -4   0   3       20.06       17.35      2.13 o 
  -3   0   3        8.17        4.91      1.38 o 
  -2   0   3      159.59      145.02      2.64 o 
   0   0   3        4.07        3.65      0.97 o 
   1   0   3     1039.32     1111.16     18.37 o 
   2   0   3       44.25       43.37      1.67 o 
   3   0   3       93.49       86.86      2.69 o 
   4   0   3        1.52       -1.61      2.42 o 
   5   0   3       16.31       18.23      3.11 o 
   6   0   3       33.06       43.55      5.96 o 
  -6   1   3        4.11        3.55      3.08 o 
  -5   1   3       63.89       65.71      3.35 o 
  -4   1   3       13.53       15.81      2.14 o 
  -3   1   3       49.19       55.70      2.60 o 
  -2   1   3       24.10       23.60      1.79 o 
  -1   1   3      515.94      540.05      5.65 o 
   1   1   3        1.03        3.61      0.84 o 
   2   1   3      269.82      245.54      3.74 o 
   3   1   3      189.30      172.57      3.73 o 
   4   1   3      133.46      120.07      4.64 o 
   5   1   3       22.03       20.69      3.32 o 
  -6   2   3      131.63      150.99      8.36 o 
  -5   2   3      150.46      155.69      4.14 o 
  -4   2   3       69.57       81.27      3.37 o 
  -3   2   3        0.10        0.06      0.57 o 
  -2   2   3      563.40      593.88      6.59 o 
  -1   2   3       52.05       63.46      1.87 o 
   0   2   3        3.60        4.60      1.32 o 
   1   2   3       17.97       19.28      1.27 o 
   2   2   3      117.96      128.28      2.92 o 
   3   2   3       73.04       59.34      2.73 o 
   4   2   3      124.65      117.26      4.87 o 
   5   2   3        6.72        7.82      3.23 o 
  -6   3   3       43.07       54.66      6.18 o 
  -5   3   3       17.61       21.71      2.32 o 
  -4   3   3      118.64      120.45      3.95 o 
  -3   3   3        0.15       -0.28      1.33 o 
  -2   3   3      199.30      187.22      3.82 o 
  -1   3   3      376.03      396.69      5.24 o 
   0   3   3      240.73      242.13      3.63 o 
   1   3   3      458.42      501.91      7.59 o 
   2   3   3       29.24       25.36      1.90 o 
   3   3   3        0.02       -0.10      2.05 o 
   4   3   3        0.00        2.59      2.42 o 
   5   3   3        4.60        5.30      3.10 o 
  -6   4   3        1.16        0.09      3.89 o 
  -5   4   3      169.00      178.30      8.15 o 
  -4   4   3       13.22       10.20      1.96 o 
  -3   4   3       20.98       19.41      1.83 o 
  -2   4   3     3399.47     3540.67     32.82 o 
  -1   4   3      999.30     1023.60     10.57 o 
   0   4   3       51.59       52.44      2.32 o 
   1   4   3      256.16      254.33      4.31 o 
   2   4   3       46.71       50.94      2.67 o 
   3   4   3       81.34       67.63      3.27 o 
   4   4   3       39.90       31.67      4.33 o 
   5   4   3        1.92        3.03      3.32 o 
  -6   5   3       28.23       31.65      5.43 o 
  -5   5   3        0.05        3.08      3.31 o 
  -4   5   3      160.85      151.81     19.63 o 
  -3   5   3      333.33      359.10      5.48 o 
  -2   5   3      151.03      171.57      3.57 o 
  -1   5   3       32.08       33.22      1.78 o 
   0   5   3       13.89       25.06      1.85 o 
   1   5   3       25.62       25.17      2.17 o 
   2   5   3       19.60       20.09      2.86 o 
   3   5   3       69.01       61.52      3.98 o 
   4   5   3       15.85       23.99      3.53 o 
   5   5   3        2.26        0.65      3.07 o 
  -6   6   3       28.96       25.90      5.23 o 
  -5   6   3        6.90        3.61      3.39 o 
  -4   6   3      111.79       99.85      6.23 o 
  -3   6   3      170.50      174.87      5.95 o 
  -2   6   3       84.39       92.15      3.23 o 
  -1   6   3      220.82      243.84      4.36 o 
   0   6   3       26.73       33.52      2.47 o 
   1   6   3       95.22       92.87      4.57 o 
   2   6   3       65.31       58.66      3.11 o 
   3   6   3        7.66        9.27      2.94 o 
   4   6   3       13.99        9.57      4.19 o 
  -5   7   3       33.08       39.48      5.26 o 
  -4   7   3      131.31      134.87      5.63 o 
  -3   7   3      540.35      557.48     10.57 o 
  -2   7   3       20.74       19.26      3.34 o 
  -1   7   3       22.95       21.85      2.09 o 
   0   7   3      111.35      110.42      3.83 o 
   1   7   3      203.47      199.98      4.91 o 
   2   7   3       22.29       26.36      2.62 o 
   3   7   3       68.98       76.15      6.67 o 
   4   7   3       36.12       41.24      4.28 o 
  -5   8   3        2.10        4.70      4.03 o 
  -4   8   3       17.51       17.00      3.63 o 
  -3   8   3       67.32       67.30      4.62 o 
  -2   8   3       56.04       49.69      3.94 o 
  -1   8   3       53.43       59.23      4.18 o 
   0   8   3       66.93       73.45      3.47 o 
   1   8   3       24.33       28.62      2.69 o 
   2   8   3        0.27       -0.67      2.24 o 
   3   8   3       44.69       48.22      4.27 o 
  -5   9   3        3.25        2.34      1.77 o 
  -4   9   3      212.13      220.87     10.26 o 
  -3   9   3       15.98       17.00      3.46 o 
  -2   9   3        0.00        1.38      3.53 o 
  -1   9   3       14.23       12.59      3.05 o 
   0   9   3       48.22       52.58      4.23 o 
   1   9   3       47.01       52.81      3.41 o 
   2   9   3        0.00       -2.08      2.31 o 
   3   9   3       20.05       17.90      3.88 o 
  -4  10   3       10.47        8.84      4.65 o 
  -3  10   3        5.28        8.60      3.27 o 
  -2  10   3        0.05       -2.54      3.02 o 
  -1  10   3        0.08       -0.19      3.06 o 
   0  10   3       75.64       68.05      4.86 o 
   1  10   3       15.33       14.14      5.03 o 
   2  10   3       26.62       29.34      3.34 o 
  -4  11   3        8.69        6.62      4.91 o 
  -3  11   3       17.48       15.19      3.86 o 
  -2  11   3        9.02        7.41      3.33 o 
  -1  11   3        1.09        5.01      3.43 o 
   0  11   3      135.63      134.63      6.42 o 
   1  11   3        0.28        2.61      3.39 o 
  -2  12   3       13.35       22.66      4.44 o 
  -1  12   3       42.89       42.73      4.74 o 
   0  12   3       11.76       15.01      4.16 o 
   0 -13   4        0.48        6.96      4.60 o 
   1 -13   4       16.66       16.52      4.39 o 
   2 -13   4        4.61        4.96      4.01 o 
  -1 -12   4       11.99       13.44      3.79 o 
   0 -12   4       10.89        7.95      3.27 o 
   1 -12   4        5.80        7.31      3.63 o 
   2 -12   4       70.89       63.45      8.47 o 
   3 -12   4       63.73       61.86      5.47 o 
  -2 -11   4        1.74        4.33      3.17 o 
  -1 -11   4       24.07       26.74      3.80 o 
   0 -11   4       90.05       83.75      8.09 o 
   1 -11   4        0.05       -1.52      3.44 o 
   2 -11   4        8.74        7.89      3.53 o 
   3 -11   4       35.34       34.47      4.33 o 
   4 -11   4        1.32       -0.96      3.22 o 
  -3 -10   4        0.83        0.72      2.47 o 
  -2 -10   4       12.84       11.95      2.27 o 
  -1 -10   4       63.68       57.78      3.36 o 
   0 -10   4        0.35       -1.03      3.29 o 
   1 -10   4        0.15       -0.06      2.88 o 
   2 -10   4        3.56        6.88      3.17 o 
   3 -10   4        9.14        4.68      3.11 o 
   4 -10   4       36.79       35.69      4.06 o 
   5 -10   4        4.19        4.35      6.26 o 
  -4  -9   4       29.83       38.32      3.49 o 
  -3  -9   4        0.25       -2.09      2.23 o 
  -2  -9   4       15.04       19.84      2.55 o 
  -1  -9   4       12.36       13.67      2.32 o 
   0  -9   4        0.35        0.99      2.56 o 
   1  -9   4       15.70        4.77      7.29 o 
   2  -9   4        0.02       -1.57      2.65 o 
   3  -9   4      147.08      157.28      5.96 o 
   4  -9   4       55.30       50.63      4.00 o 
   5  -9   4       11.84        7.43      5.28 o 
  -4  -8   4        0.05       -2.35      2.35 o 
  -3  -8   4        0.72        3.07      2.20 o 
  -2  -8   4      270.46      283.51      5.68 o 
   0  -8   4        0.04       -0.12      1.85 o 
   1  -8   4        3.03        2.77      2.71 o 
   2  -8   4       52.45       59.99      4.16 o 
   3  -8   4       58.40       55.83      3.89 o 
   4  -8   4        0.41        1.39      2.48 o 
   5  -8   4        1.33       -7.03      4.69 o 
  -4  -7   4        2.65        6.72      2.36 o 
  -3  -7   4       42.91       45.53      3.01 o 
  -2  -7   4      374.26      340.53      6.12 o 
  -1  -7   4      161.06      172.65      4.38 o 
   0  -7   4       14.99       15.51      2.03 o 
   1  -7   4       13.94       14.70      1.74 o 
   2  -7   4        2.11       -0.43      2.30 o 
   3  -7   4       63.40       56.60      4.27 o 
   4  -7   4      136.63      140.80      5.13 o 
   5  -7   4        3.53        6.98      4.65 o 
  -5  -6   4        5.91        8.79      3.21 o 
  -4  -6   4        2.00        3.79      2.25 o 
  -3  -6   4       98.97      108.24      3.87 o 
  -2  -6   4       86.45       73.70      3.69 o 
  -1  -6   4        4.29        4.98      1.79 o 
   0  -6   4       34.71       49.09      3.03 o 
   1  -6   4      135.29      114.09      4.33 o 
   2  -6   4       36.17       41.15      2.19 o 
   3  -6   4       35.22       42.94      4.54 o 
   4  -6   4       18.09       22.61      2.72 o 
   5  -6   4       12.08       14.05      4.94 o 
   6  -6   4       81.09       79.64      7.95 o 
  -5  -5   4      245.55      259.24      6.07 o 
  -4  -5   4       33.14       36.22      2.83 o 
  -3  -5   4       11.13        9.24      2.14 o 
  -2  -5   4      115.14      121.77      3.56 o 
  -1  -5   4      283.40      283.74      4.68 o 
   0  -5   4      490.94      537.59      7.91 o 
   1  -5   4       49.88       54.65      2.60 o 
   2  -5   4       68.86       80.35      2.50 o 
   3  -5   4       30.47       25.34      1.87 o 
   4  -5   4        6.38        7.01      3.95 o 
   5  -5   4      154.59      156.94      8.41 o 
   6  -5   4        0.12       11.29      5.24 o 
  -5  -4   4       13.86       16.53      2.59 o 
  -4  -4   4       12.67       11.66      2.18 o 
  -3  -4   4       46.84       46.54      2.64 o 
  -2  -4   4       24.50       16.81      1.71 o 
  -1  -4   4      155.03      195.58      3.67 o 
   0  -4   4      413.29      413.48      5.39 o 
   1  -4   4       66.06       60.72      2.04 o 
   2  -4   4      414.98      452.95      5.74 o 
   3  -4   4       12.56       10.53      3.20 o 
   4  -4   4        0.84        3.27      2.14 o 
   5  -4   4        7.98       11.24      4.36 o 
   6  -4   4       70.89       91.46      7.60 o 
  -6  -3   4        3.36        5.65      3.42 o 
  -5  -3   4      194.04      197.30      5.26 o 
  -4  -3   4       10.37       10.79      2.02 o 
  -3  -3   4        7.99        6.11      2.02 o 
  -2  -3   4      198.90      210.00      4.67 o 
  -1  -3   4       94.78      116.98      3.48 o 
   0  -3   4      420.46      429.22      5.18 o 
   1  -3   4        7.17        7.93      1.14 o 
   2  -3   4      323.48      330.92      4.39 o 
   3  -3   4       82.25       86.90      3.47 o 
   4  -3   4       34.36       35.21      3.90 o 
   5  -3   4       22.79       21.37      4.14 o 
   6  -3   4       48.65       65.39      6.57 o 
  -6  -2   4        6.40        7.08      3.39 o 
  -5  -2   4      102.78       94.38      4.58 o 
  -4  -2   4       70.97       68.22      3.21 o 
  -3  -2   4        6.22       10.30      1.72 o 
  -2  -2   4      407.02      425.18      5.47 o 
  -1  -2   4      518.93      543.85      6.17 o 
   0  -2   4     1053.03     1086.79     10.60 o 
   1  -2   4       91.89       94.80      1.98 o 
   2  -2   4       30.61       27.93      1.36 o 
   3  -2   4       74.26       73.78      2.43 o 
   4  -2   4       23.23       19.07      2.80 o 
   5  -2   4       11.36        7.90      2.79 o 
   6  -2   4       20.39       22.62      5.59 o 
  -6  -1   4        6.70       10.33      3.48 o 
  -5  -1   4       93.46      100.10      4.01 o 
  -4  -1   4      403.45      408.29      6.41 o 
  -3  -1   4        0.79        1.33      1.14 o 
  -2  -1   4      193.15      187.76      3.14 o 
  -1  -1   4        1.33        3.54      0.83 o 
   0  -1   4      863.36      870.37      8.57 o 
   1  -1   4        0.55        5.43      1.30 o 
   2  -1   4        4.12       11.68      1.96 o 
   3  -1   4      245.95      254.69      5.83 o 
   4  -1   4      131.31      107.17      4.64 o 
   5  -1   4       30.40       27.97      3.35 o 
   6  -1   4       29.78       35.82      4.42 o 
  -6   0   4        8.55        5.51      3.35 o 
  -5   0   4      215.36      222.21      6.79 o 
  -4   0   4       44.14       40.98      2.54 o 
  -3   0   4      376.52      408.96      5.66 o 
  -2   0   4      607.23      650.22      7.05 o 
  -1   0   4        2.60        0.67      1.10 o 
   0   0   4       89.74       89.02      2.39 o 
   1   0   4      287.43      289.02      4.76 o 
   2   0   4       35.57       31.91      2.31 o 
   3   0   4        7.89       10.73      2.47 o 
   4   0   4        1.06        1.26      2.42 o 
   5   0   4       19.21       18.22      3.26 o 
  -6   1   4      182.40      208.63     16.08 o 
  -5   1   4        6.08        8.78      2.75 o 
  -4   1   4        0.02       -0.19      1.86 o 
  -3   1   4       40.23       39.56      2.79 o 
  -2   1   4        3.13        5.02      0.99 o 
  -1   1   4        0.81        1.25      0.58 o 
   0   1   4      212.88      203.60      4.58 o 
   1   1   4      558.04      593.17      6.49 o 
   2   1   4        7.33        5.08      1.07 o 
   3   1   4      324.66      299.23      9.42 o 
   4   1   4      266.94      243.18      6.46 o 
   5   1   4       31.37       34.26      6.02 o 
  -6   2   4       26.79       21.85      4.93 o 
  -5   2   4       31.24       36.24      3.45 o 
  -4   2   4        8.08       14.66      1.92 o 
  -3   2   4        0.06       -0.47      1.38 o 
  -2   2   4      408.45      437.40      5.35 o 
  -1   2   4      308.84      264.47      5.05 o 
   0   2   4      175.10      150.94      3.46 o 
   1   2   4        4.77        9.27      1.19 o 
   2   2   4       52.92       46.32      2.11 o 
   3   2   4       45.94       35.78      3.13 o 
   4   2   4       25.56       28.94      3.68 o 
   5   2   4       22.56       21.04      3.47 o 
  -6   3   4        0.87       -0.14      3.91 o 
  -5   3   4        9.93        8.46      2.62 o 
  -4   3   4       15.38       12.34      2.35 o 
  -3   3   4        5.45        5.15      1.55 o 
  -2   3   4      412.30      431.25      5.54 o 
  -1   3   4      262.98      256.63      3.72 o 
   0   3   4      530.33      576.71      6.64 o 
   2   3   4        0.02        0.14      1.48 o 
   3   3   4      152.78      153.21      5.12 o 
   4   3   4        7.99       16.15      3.09 o 
   5   3   4        6.10        6.26      3.16 o 
  -6   4   4       13.71        8.23      4.08 o 
  -5   4   4        2.00        3.63      3.63 o 
  -4   4   4        3.13        2.23      1.82 o 
  -3   4   4      110.28      124.56      3.66 o 
  -2   4   4       88.81       80.30      2.85 o 
  -1   4   4        0.01        5.22      1.28 o 
   0   4   4       59.88       57.48      2.42 o 
   1   4   4       25.15       23.56      1.92 o 
   2   4   4        1.42        1.48      1.76 o 
   3   4   4        0.98        2.41      2.29 o 
   4   4   4       80.68       83.22      4.69 o 
   5   4   4        2.29       -0.46      5.50 o 
  -6   5   4       41.91       44.27      6.04 o 
  -5   5   4        1.14       -0.13      3.51 o 
  -4   5   4       29.23       21.58      3.95 o 
  -3   5   4      171.43      179.15      4.18 o 
  -2   5   4      207.22      207.57      4.44 o 
  -1   5   4       51.90       51.23      2.51 o 
   0   5   4       26.18       35.85      2.84 o 
   1   5   4        3.45        2.29      1.83 o 
   2   5   4      111.80      101.41      6.23 o 
   3   5   4       36.06       32.83      3.32 o 
   4   5   4        0.65        5.01      2.88 o 
  -6   6   4       47.84       60.56      6.88 o 
  -5   6   4       39.32       36.09      4.93 o 
  -4   6   4        0.00       -0.25      3.41 o 
  -3   6   4      244.23      251.99      6.84 o 
  -2   6   4       54.76       56.16      2.86 o 
  -1   6   4       37.40       31.80      2.22 o 
   0   6   4      138.62      132.98      3.87 o 
   1   6   4       32.61       29.12      2.59 o 
   2   6   4       94.77       93.00      3.97 o 
   3   6   4       10.40        5.65      3.19 o 
   4   6   4        0.03       -4.44      2.96 o 
  -5   7   4       20.83       -0.20      1.39 o 
  -4   7   4       65.63       77.46      6.29 o 
  -3   7   4      185.47      190.33      9.32 o 
  -2   7   4        4.05        3.18      2.77 o 
  -1   7   4        2.06       -0.50      1.80 o 
   0   7   4       41.27       44.11      2.83 o 
   1   7   4       73.39       65.40      3.32 o 
   2   7   4        0.01       -1.38      2.00 o 
   3   7   4        0.02        0.26      1.60 o 
   4   7   4       13.83       15.06      3.87 o 
  -5   8   4       17.12       20.38      5.01 o 
  -4   8   4      239.73      218.83     10.12 o 
  -3   8   4        9.54        6.94      3.07 o 
  -2   8   4       34.78       36.83      3.55 o 
  -1   8   4       57.25       52.09      3.82 o 
   0   8   4       34.29       35.90      2.67 o 
   1   8   4       67.42       60.57      3.39 o 
   2   8   4       49.91       44.61      3.23 o 
   3   8   4        6.74       12.38      3.58 o 
  -5   9   4        1.81        4.34      4.37 o 
  -4   9   4        0.03       -2.72      3.72 o 
  -3   9   4        7.03        2.97      2.98 o 
  -2   9   4        2.64        3.17      3.10 o 
  -1   9   4        4.33        2.66      2.82 o 
   0   9   4       84.36       93.05      4.91 o 
   1   9   4       65.35       73.43      3.88 o 
   2   9   4      124.21      137.28      5.98 o 
  -4  10   4       51.41       55.23      6.88 o 
  -3  10   4        4.75       -0.44      4.16 o 
  -2  10   4       52.19       59.21      4.59 o 
  -1  10   4      135.46      134.29      5.94 o 
   0  10   4       64.14       68.86      4.91 o 
   1  10   4        0.50        0.71      3.25 o 
   2  10   4        1.84        5.16      4.07 o 
  -3  11   4        0.72        0.36      4.65 o 
  -2  11   4        1.12        7.17      6.81 o 
  -1  11   4        0.00       -1.64      4.54 o 
   0  11   4        0.98        6.74      5.97 o 
   1  11   4        5.31        9.08      3.89 o 
   0 -13   5       20.21       17.08      3.92 o 
   1 -13   5        3.02       -0.54      3.58 o 
   2 -13   5       27.96       33.94      4.99 o 
  -1 -12   5       15.59       15.32      3.68 o 
   0 -12   5       44.64       42.52      4.51 o 
   1 -12   5        4.84        5.84      3.72 o 
   2 -12   5       27.84       23.11      4.18 o 
   3 -12   5        0.28       -0.69      5.34 o 
  -2 -11   5       58.20       57.06      6.77 o 
  -1 -11   5        0.00       -0.23      3.13 o 
   0 -11   5        2.52        2.25      4.62 o 
   1 -11   5        1.28       -0.69      2.95 o 
   2 -11   5        4.89        7.30      3.49 o 
   3 -11   5       48.77       46.40      4.69 o 
   4 -11   5        9.95        3.13      3.50 o 
  -3 -10   5        0.42        1.63      2.38 o 
  -2 -10   5       12.49       13.79      2.54 o 
  -1 -10   5        5.90        6.45      2.24 o 
   0 -10   5        7.02        5.64      2.89 o 
   1 -10   5      100.03       87.43      7.99 o 
   2 -10   5       13.42       16.52      3.48 o 
   3 -10   5       18.19       18.88      3.56 o 
   4 -10   5       33.08       17.62      6.26 o 
  -4  -9   5        9.49       13.35      2.95 o 
  -3  -9   5       20.36       25.71      2.91 o 
  -2  -9   5        0.26        1.40      2.20 o 
  -1  -9   5      225.32      201.33      5.96 o 
   0  -9   5        0.53        4.73      2.76 o 
   1  -9   5       36.03       28.90      5.87 o 
   2  -9   5      130.16      123.48      5.48 o 
   3  -9   5       13.28       14.50      5.58 o 
   4  -9   5        7.28        2.43      4.71 o 
   5  -9   5        4.91        1.86      5.66 o 
  -4  -8   5        6.76       11.14      3.50 o 
  -3  -8   5       77.58       76.53      3.77 o 
  -2  -8   5        0.99        1.35      1.94 o 
  -1  -8   5       90.73       74.31      3.73 o 
   0  -8   5        0.02        2.11      1.98 o 
   1  -8   5       32.41       34.79      3.72 o 
   2  -8   5       52.39       47.45      6.91 o 
   3  -8   5       84.58       84.48      4.38 o 
   4  -8   5        0.31       -5.54      4.06 o 
   5  -8   5      105.71      106.78      8.45 o 
  -4  -7   5        0.06        2.57      2.26 o 
  -3  -7   5       29.87       32.21      2.64 o 
  -2  -7   5      125.77      105.23      3.87 o 
  -1  -7   5       16.62        9.35      2.01 o 
   0  -7   5        1.95        1.39      1.16 o 
   1  -7   5        3.87        2.92      1.70 o 
   2  -7   5       81.05       82.15      4.31 o 
   3  -7   5        4.56        5.29      3.90 o 
   4  -7   5       33.48       44.35      5.71 o 
   5  -7   5       10.56        2.38      4.25 o 
  -5  -6   5       15.74       21.46      3.00 o 
  -4  -6   5        1.28        2.87      2.16 o 
  -3  -6   5      349.60      340.33      6.12 o 
  -2  -6   5      651.67      647.25      8.68 o 
  -1  -6   5       15.02       13.99      1.96 o 
   0  -6   5       68.89       64.82      2.88 o 
   1  -6   5        1.72        1.89      1.49 o 
   2  -6   5      227.80      239.05      4.27 o 
   3  -6   5        0.45        2.13      2.08 o 
   4  -6   5       30.51       35.63      4.95 o 
   5  -6   5      123.04      134.05      8.54 o 
  -5  -5   5        3.48        2.92      2.38 o 
  -4  -5   5        0.28        0.45      2.73 o 
  -3  -5   5       13.65       11.97      2.16 o 
  -2  -5   5      123.88      138.51      3.76 o 
  -1  -5   5        9.29       15.61      1.76 o 
   0  -5   5      231.69      233.52      4.12 o 
   1  -5   5       39.88       38.20      2.19 o 
   2  -5   5        9.44       11.97      1.48 o 
   3  -5   5       26.56       27.38      1.96 o 
   4  -5   5       48.33       57.96      5.46 o 
   5  -5   5       60.46       65.02      6.46 o 
  -5  -4   5        7.82       10.64      3.29 o 
  -4  -4   5       19.20       21.73      2.42 o 
  -3  -4   5      230.07      228.93      4.84 o 
  -2  -4   5      155.78      166.74      3.82 o 
  -1  -4   5       11.31       16.84      1.63 o 
   0  -4   5      147.37      148.70      3.13 o 
   1  -4   5       18.22       12.32      1.34 o 
   2  -4   5        3.85        4.71      1.22 o 
   3  -4   5        1.91        2.72      1.57 o 
   4  -4   5        8.64        6.43      2.28 o 
   5  -4   5      213.79      228.18      9.30 o 
   6  -4   5       34.41       46.54      6.08 o 
  -5  -3   5       84.71       82.74      4.98 o 
  -4  -3   5       22.36       23.99      2.35 o 
  -3  -3   5       36.22       31.10      2.32 o 
  -2  -3   5       47.30       53.36      2.29 o 
  -1  -3   5       14.16       16.77      1.80 o 
   0  -3   5        0.24       -0.27      0.98 o 
   1  -3   5        0.41        3.43      0.98 o 
   2  -3   5      214.81      219.23      3.44 o 
   3  -3   5       79.45       86.13      5.32 o 
   4  -3   5       72.65       73.45      5.74 o 
   5  -3   5        5.49        9.09      3.81 o 
   6  -3   5        2.22       17.13      4.88 o 
  -6  -2   5        2.04        2.11      5.05 o 
  -5  -2   5        4.84        3.52      1.99 o 
  -4  -2   5        8.31        7.29      2.45 o 
  -3  -2   5       64.01       49.23      2.59 o 
  -2  -2   5       68.37       84.28      2.49 o 
  -1  -2   5     1464.46     1457.21     16.82 o 
   0  -2   5       49.86       53.18      1.86 o 
   1  -2   5     2105.96     2188.15     20.48 o 
   2  -2   5      213.54      272.36      5.18 o 
   3  -2   5       13.00       14.74      2.48 o 
   4  -2   5       27.54       27.28      2.96 o 
   5  -2   5        1.29        1.36      2.79 o 
  -6  -1   5       21.01       24.13      3.95 o 
  -5  -1   5        0.01        3.04      2.89 o 
  -4  -1   5        0.74       -0.01      1.89 o 
  -2  -1   5        1.11        1.95      0.96 o 
  -1  -1   5      280.34      271.39      3.56 o 
   0  -1   5      630.23      672.64      7.04 o 
   1  -1   5        1.20       -0.56      0.61 o 
   2  -1   5       70.07       70.53      3.32 o 
   3  -1   5        5.70        8.15      2.38 o 
   4  -1   5       14.12       13.15      3.72 o 
   5  -1   5       43.24       37.72      5.47 o 
  -6   0   5       28.12       27.69      4.05 o 
  -5   0   5        8.03       10.42      3.00 o 
  -4   0   5        0.14       -1.04      1.83 o 
  -3   0   5      459.86      497.99      6.39 o 
  -2   0   5       12.52       13.62      2.00 o 
  -1   0   5      520.40      429.42      6.58 o 
   0   0   5      193.14      196.69      4.57 o 
   1   0   5      210.72      260.62      3.41 o 
   2   0   5      386.82      408.72      7.00 o 
   3   0   5      185.52      184.63      5.50 o 
   4   0   5       63.47       52.03      3.70 o 
   5   0   5        1.45        0.94      2.73 o 
  -6   1   5       98.56      102.07      5.88 o 
  -5   1   5       17.59       18.50      3.15 o 
  -4   1   5        9.82       13.47      2.85 o 
  -3   1   5        1.26        2.84      1.32 o 
  -2   1   5       41.32       35.60      2.33 o 
  -1   1   5       94.74       70.95      2.12 o 
   0   1   5        2.59        0.95      1.06 o 
   1   1   5       23.58       27.24      1.49 o 
   2   1   5      195.57      208.50      3.30 o 
   3   1   5        1.73       -3.03      2.47 o 
   4   1   5       75.66       66.03      4.21 o 
   5   1   5       20.15       16.82      3.25 o 
  -6   2   5       29.58       28.75      5.50 o 
  -5   2   5        7.84        6.97      2.75 o 
  -4   2   5       25.97       19.57      2.96 o 
  -3   2   5      311.46      326.01      4.85 o 
  -2   2   5        0.67        3.04      1.15 o 
  -1   2   5       36.41       35.71      1.56 o 
   0   2   5      353.63      354.65      5.49 o 
   1   2   5      107.07      113.91      4.13 o 
   2   2   5      144.69      136.37      3.09 o 
   3   2   5        0.52       -2.38      2.36 o 
   4   2   5       61.68       62.28      5.54 o 
   5   2   5       35.74       34.12      4.01 o 
  -6   3   5        7.68       14.14      4.89 o 
  -5   3   5        0.75        2.15      2.47 o 
  -4   3   5       46.12       51.92      3.79 o 
  -3   3   5        8.77        6.46      1.72 o 
  -2   3   5       32.44       44.11      2.14 o 
  -1   3   5       94.87       91.92      2.39 o 
   0   3   5        5.71       10.06      1.31 o 
   1   3   5       88.00       85.09      5.33 o 
   2   3   5      239.15      255.97      4.64 o 
   3   3   5      132.72      119.92      4.79 o 
   4   3   5       18.66       12.25      2.97 o 
   5   3   5       16.28       19.09      3.68 o 
  -6   4   5       23.57       25.12      5.19 o 
  -5   4   5       20.38        0.65      1.20 o 
  -4   4   5        6.04        6.67      2.43 o 
  -3   4   5        1.35        1.34      1.85 o 
  -2   4   5       86.84       91.03      3.09 o 
  -1   4   5       10.17        9.18      1.46 o 
   0   4   5        4.01        9.17      1.54 o 
   1   4   5       53.78       62.11      3.58 o 
   2   4   5        6.93        6.22      1.90 o 
   3   4   5      103.09      110.98      4.89 o 
   4   4   5       11.73        9.00      3.11 o 
  -6   5   5        1.67        2.43      4.39 o 
  -5   5   5        1.29        1.34      3.04 o 
  -4   5   5       21.03       15.15      4.07 o 
  -3   5   5       38.65       40.91      2.57 o 
  -2   5   5       27.22       31.26      2.16 o 
  -1   5   5      305.85      316.95      5.11 o 
   0   5   5       76.19       86.28      3.28 o 
   1   5   5        2.41        3.78      2.01 o 
   2   5   5        5.13        5.90      2.37 o 
   3   5   5        0.87        0.08      2.74 o 
   4   5   5       20.08       19.98      3.54 o 
  -5   6   5        0.01        4.56      3.85 o 
  -4   6   5       13.49       14.14      4.03 o 
  -3   6   5      416.23      379.37     11.89 o 
  -2   6   5       22.97       19.66      2.20 o 
  -1   6   5       62.04       66.92      3.22 o 
   0   6   5       13.88       11.45      2.16 o 
   1   6   5        0.78       -1.37      1.89 o 
   2   6   5        0.57       -3.63      2.42 o 
   3   6   5       92.39       88.06      4.90 o 
   4   6   5       28.51       30.70      5.50 o 
  -5   7   5        0.40        0.73      3.61 o 
  -4   7   5       99.58      100.53      7.35 o 
  -3   7   5        0.70        4.11      3.58 o 
  -2   7   5        0.85        2.53      2.48 o 
  -1   7   5        0.13       -1.54      1.81 o 
   0   7   5        0.35       -1.09      2.17 o 
   1   7   5      169.17      179.51      4.70 o 
   2   7   5       83.99       91.84      8.11 o 
   3   7   5        6.16       18.76      4.91 o 
  -5   8   5        2.63        1.78      4.26 o 
  -4   8   5        4.67        5.05      3.80 o 
  -3   8   5        0.89        0.92      3.82 o 
  -2   8   5       25.12       25.79      3.38 o 
  -1   8   5        9.92        6.40      2.62 o 
   0   8   5        9.59       12.37      2.33 o 
   1   8   5        2.55       -0.41      2.15 o 
   2   8   5       22.60       24.23      5.52 o 
   3   8   5       10.78       14.17      3.76 o 
  -4   9   5      210.12      192.72     10.17 o 
  -3   9   5       10.95        7.24      4.49 o 
  -2   9   5       10.07        6.37      2.98 o 
  -1   9   5       69.45       64.75      4.42 o 
   0   9   5      125.61      123.09      5.51 o 
   1   9   5       43.77       40.52      4.34 o 
   2   9   5        0.02        1.50      3.21 o 
  -4  10   5        2.18        3.62      4.55 o 
  -3  10   5       11.29       11.81      4.72 o 
  -2  10   5       11.81       16.69      4.41 o 
  -1  10   5        3.12        5.22      3.14 o 
   0  10   5        0.57        3.67      4.28 o 
   1  10   5       12.98       16.99      3.78 o 
  -3  11   5        2.39        4.11      5.11 o 
  -2  11   5       10.57       11.17      5.33 o 
  -1  11   5       22.87       26.77      4.07 o 
   0  11   5       32.70       31.97      6.25 o 
   0 -13   6        4.91        4.86      3.73 o 
   1 -13   6        0.08       -2.13      3.54 o 
   2 -13   6       25.28       19.70      4.51 o 
  -1 -12   6       44.65       55.01     10.80 o 
   0 -12   6       68.32       62.07      5.01 o 
   1 -12   6        1.46       -0.22      4.22 o 
   2 -12   6        0.02       -1.91      4.81 o 
   3 -12   6       45.18       44.66      5.00 o 
  -2 -11   6       11.18       14.39      2.79 o 
  -1 -11   6        5.99        6.37      3.02 o 
   0 -11   6        0.23       -0.10      2.97 o 
   1 -11   6       13.07       14.34      3.61 o 
   2 -11   6      150.04      142.67      8.97 o 
   3 -11   6       61.02       60.98     10.17 o 
   4 -11   6        1.15       -7.10      6.42 o 
  -3 -10   6        7.99        9.68      3.82 o 
  -2 -10   6       31.87       34.49      3.91 o 
  -1 -10   6       80.21       77.88      5.99 o 
   0 -10   6       40.72       34.24      3.84 o 
   1 -10   6       35.78       35.31      4.14 o 
   2 -10   6      160.49      160.11      6.57 o 
   3 -10   6        0.24       -0.34      3.79 o 
   4 -10   6       29.09       28.39      6.59 o 
  -4  -9   6        6.59        6.45      3.14 o 
  -3  -9   6       33.32       37.01      3.15 o 
  -2  -9   6        6.87       14.46      2.53 o 
  -1  -9   6       52.01       46.28      2.97 o 
   0  -9   6        1.93        1.82      1.39 o 
   1  -9   6       66.11       80.19      4.94 o 
   2  -9   6       25.23       24.34      3.32 o 
   3  -9   6       63.98       68.75      4.92 o 
   4  -9   6       13.31        4.11      4.85 o 
   5  -9   6       65.30       59.42      7.72 o 
  -4  -8   6        6.49        5.69      2.52 o 
  -3  -8   6        1.91        0.88      2.36 o 
  -2  -8   6       60.86       57.56      3.46 o 
  -1  -8   6        9.21        8.52      2.19 o 
   0  -8   6      115.99      104.92      4.89 o 
   1  -8   6       41.57       42.31      3.96 o 
   2  -8   6       12.37       13.28      2.92 o 
   3  -8   6       89.27       94.58      5.85 o 
   4  -8   6       59.24       65.88      6.86 o 
   5  -8   6       55.04       67.85      7.62 o 
  -4  -7   6        4.65        7.46      2.35 o 
  -3  -7   6       39.52       37.58      2.79 o 
  -2  -7   6        6.90        6.91      2.04 o 
  -1  -7   6        6.09        7.48      2.23 o 
   0  -7   6       29.08       26.30      2.43 o 
   1  -7   6      228.63      219.63      7.95 o 
   2  -7   6      209.11      231.06      6.27 o 
   3  -7   6      183.56      180.97      5.32 o 
   4  -7   6       46.12       47.96      5.86 o 
   5  -7   6        6.81        2.28      4.38 o 
  -5  -6   6        0.19        1.87      3.47 o 
  -4  -6   6       57.67       62.40      3.55 o 
  -3  -6   6       25.91       35.07      2.65 o 
  -2  -6   6      462.90      405.58      6.55 o 
  -1  -6   6        5.54        6.67      1.99 o 
   0  -6   6       18.26       13.99      2.00 o 
   1  -6   6      140.39      122.80      4.06 o 
   2  -6   6       13.55       15.56      1.86 o 
   3  -6   6        6.25        5.62      2.06 o 
   4  -6   6        8.59        7.95      4.19 o 
   5  -6   6        0.02       -5.03      4.46 o 
  -5  -5   6        3.70        3.60      3.15 o 
  -4  -5   6       33.78       38.60      2.89 o 
  -3  -5   6      324.77      284.90      5.53 o 
  -2  -5   6       59.22       54.71      2.87 o 
  -1  -5   6       12.09       12.59      1.82 o 
   0  -5   6        7.28        4.28      1.57 o 
   1  -5   6       14.73       12.61      1.61 o 
   2  -5   6      230.01      246.75      4.26 o 
   3  -5   6      418.07      460.39      8.08 o 
   4  -5   6        0.05       -1.00      3.82 o 
   5  -5   6       90.67      112.23      7.77 o 
  -5  -4   6        1.44       -1.85      2.86 o 
  -4  -4   6        0.10        2.91      1.94 o 
  -3  -4   6       92.17       98.16      3.64 o 
  -2  -4   6       38.10       31.98      2.17 o 
  -1  -4   6       34.23       43.52      2.58 o 
   0  -4   6      349.30      336.08      4.90 o 
   1  -4   6      600.51      699.11      7.93 o 
   2  -4   6       13.57       17.45      1.53 o 
   3  -4   6       70.61       76.74      3.89 o 
   4  -4   6      142.66      135.40      4.74 o 
   5  -4   6        6.90        8.01      4.11 o 
  -5  -3   6        1.54        2.46      2.96 o 
  -4  -3   6       71.01       73.89      3.76 o 
  -3  -3   6        9.81        6.83      2.25 o 
  -2  -3   6        3.81        6.62      1.46 o 
  -1  -3   6      223.73      252.00      5.21 o 
   0  -3   6        0.22        0.57      1.09 o 
   1  -3   6      101.05      105.42      2.52 o 
   2  -3   6      110.20      110.20      5.33 o 
   3  -3   6      108.85      108.64      6.00 o 
   4  -3   6      532.99      544.85     13.17 o 
   5  -3   6       21.14       14.50      4.16 o 
  -6  -2   6       13.09       16.96      3.91 o 
  -5  -2   6        3.73        4.44      4.59 o 
  -4  -2   6       33.89       28.20      3.43 o 
  -3  -2   6      222.02      232.38      4.37 o 
  -2  -2   6        1.44        2.41      1.14 o 
  -1  -2   6       47.82       37.31      2.21 o 
   0  -2   6      299.67      395.63      4.92 o 
   1  -2   6      120.33      133.40      2.61 o 
   2  -2   6        4.54        7.07      2.06 o 
   3  -2   6        3.16        7.28      2.39 o 
   4  -2   6      258.45      235.17      6.30 o 
   5  -2   6        0.15        3.63      2.90 o 
  -6  -1   6        2.33        3.35      3.52 o 
  -5  -1   6        0.13       -2.00      2.84 o 
  -4  -1   6        6.13        7.29      2.73 o 
  -3  -1   6        0.11       -0.28      0.76 o 
  -2  -1   6        8.72        5.62      0.95 o 
  -1  -1   6       42.30       44.39      1.77 o 
   0  -1   6      184.44      203.67      3.14 o 
   1  -1   6      278.14      285.43      3.77 o 
   2  -1   6       94.03       96.84      3.76 o 
   3  -1   6       34.34       37.82      4.25 o 
   4  -1   6       39.49       33.48      3.24 o 
   5  -1   6       21.03       22.20      4.10 o 
  -6   0   6       12.19       10.86      4.28 o 
  -5   0   6       58.40       61.23      4.44 o 
  -4   0   6        0.15        0.05      3.15 o 
  -3   0   6       11.75       12.20      1.57 o 
  -2   0   6      491.35      460.48      7.82 o 
  -1   0   6      378.90      398.25      6.60 o 
   0   0   6      851.97      937.55      9.55 o 
   1   0   6      702.53      744.00     10.04 o 
   2   0   6        6.72       11.10      2.21 o 
   3   0   6       51.90       45.71      3.41 o 
   4   0   6        0.77        0.15      2.51 o 
   5   0   6        2.11       -0.08      2.92 o 
  -6   1   6       40.70       52.56      4.76 o 
  -5   1   6       52.23       54.81      5.82 o 
  -4   1   6       17.10       18.26      2.91 o 
  -3   1   6       45.46       41.62      3.19 o 
  -2   1   6       14.71       11.70      2.00 o 
  -1   1   6      244.43      283.66      4.13 o 
   0   1   6      148.61      168.21      4.89 o 
   1   1   6       10.70        9.65      1.12 o 
   2   1   6       49.12       50.02      5.57 o 
   3   1   6      112.77       97.22      4.41 o 
   4   1   6       93.81       84.82      4.63 o 
   5   1   6       26.85       32.12      3.80 o 
  -6   2   6       30.58       31.61      5.81 o 
  -5   2   6        5.13        1.76      2.67 o 
  -4   2   6      186.54      196.41      5.84 o 
  -3   2   6       10.88        8.10      2.36 o 
  -2   2   6        8.26        3.82      1.82 o 
  -1   2   6      103.55      109.99      2.36 o 
   0   2   6      189.87      200.39      6.32 o 
   1   2   6      273.92      289.01      4.38 o 
   2   2   6       75.24       80.94      4.13 o 
   3   2   6        0.22        1.97      2.52 o 
   4   2   6        9.53        5.30      2.97 o 
   5   2   6        8.18        3.97      3.40 o 
  -6   3   6        3.13        7.67      4.78 o 
  -5   3   6        0.49       -2.11      2.58 o 
  -4   3   6       36.90       41.69      3.42 o 
  -3   3   6        0.95        1.04      2.28 o 
  -2   3   6        8.80       14.75      1.51 o 
  -1   3   6       28.55       26.99      1.73 o 
   0   3   6       18.62       32.68      1.86 o 
   1   3   6       52.76       40.21      2.20 o 
   2   3   6       21.08       25.82      3.45 o 
   3   3   6      617.62      571.25     10.24 o 
   4   3   6      169.18      173.87      6.32 o 
  -6   4   6       10.76        1.11      4.44 o 
  -5   4   6        1.43       -0.32      3.34 o 
  -4   4   6       55.50       67.62      4.12 o 
  -3   4   6        0.61        1.80      2.36 o 
  -2   4   6       43.65       41.60      2.16 o 
  -1   4   6       39.50       35.59      2.03 o 
   0   4   6       50.91       53.39      2.49 o 
   1   4   6      279.28      292.53      5.09 o 
   2   4   6        8.19        7.40      2.58 o 
   3   4   6        6.80        2.87      2.66 o 
   4   4   6       70.19       70.27      4.81 o 
  -5   5   6        6.88        5.58      4.08 o 
  -4   5   6        4.34        2.74      3.58 o 
  -3   5   6       85.02       92.70      4.43 o 
  -2   5   6       30.04       25.72      2.12 o 
  -1   5   6       77.96       92.05      3.23 o 
   0   5   6       69.18       79.33      3.25 o 
   1   5   6        6.96       11.28      2.13 o 
   2   5   6      103.28       94.80     19.45 o 
   3   5   6       37.98       32.55      8.44 o 
   4   5   6      135.24      125.43      9.07 o 
  -5   6   6        5.71        6.07      4.24 o 
  -4   6   6       12.38        9.28      4.21 o 
  -3   6   6       10.37       11.32      4.03 o 
  -2   6   6       22.96       15.82      2.10 o 
  -1   6   6        1.93        2.07      1.80 o 
   0   6   6       46.07       44.47      2.68 o 
   1   6   6       40.89       41.63      2.75 o 
   2   6   6        0.02        1.92      2.82 o 
   3   6   6        0.28        0.89      3.05 o 
  -5   7   6        0.01       -1.59      3.69 o 
  -4   7   6       10.04       11.26      4.32 o 
  -3   7   6        8.17        4.54      3.91 o 
  -2   7   6       61.33       68.98      6.32 o 
  -1   7   6        0.16        1.48      1.82 o 
   0   7   6        1.73       -0.24      1.91 o 
   1   7   6        0.27        2.25      2.10 o 
   2   7   6       10.19       13.69      3.21 o 
   3   7   6        0.61       -0.52      1.48 o 
  -5   8   6        0.00       -6.03      4.02 o 
  -4   8   6      152.98      146.94      8.56 o 
  -3   8   6        3.82        2.61      4.16 o 
  -2   8   6       88.94       98.31      7.40 o 
  -1   8   6       14.91       15.89      3.02 o 
   0   8   6        2.80        2.85      2.19 o 
   1   8   6        0.03        3.00      2.66 o 
   2   8   6        0.01        0.10      4.11 o 
  -4   9   6        9.29        4.46      4.67 o 
  -3   9   6        1.98        0.25      4.12 o 
  -2   9   6        0.00        2.98      4.22 o 
  -1   9   6        3.68        5.22      2.88 o 
   0   9   6       11.62       13.50      3.19 o 
   1   9   6       39.81       40.73      4.09 o 
   2   9   6        2.74        5.22      3.61 o 
  -3  10   6        2.11        3.73      4.44 o 
  -2  10   6        3.63        3.26      4.52 o 
  -1  10   6        7.76        9.20      3.29 o 
   0  10   6       25.66       27.21      4.03 o 
   1  10   6        5.90       12.05      5.32 o 
  -2  11   6       30.24       24.64      6.21 o 
  -1  11   6       50.13       47.07      6.76 o 
   0 -13   7        4.81        6.42      4.57 o 
   1 -13   7        5.88        2.87      6.15 o 
   2 -13   7       10.36       10.29      5.50 o 
  -1 -12   7        0.00        0.59      3.32 o 
   0 -12   7       31.93       24.10      4.01 o 
   1 -12   7        1.34       -2.33      3.31 o 
   2 -12   7       69.60       72.88      5.70 o 
   3 -12   7       25.73       24.31      4.45 o 
  -2 -11   7        1.75        1.09      2.48 o 
  -1 -11   7       78.57       81.28      5.10 o 
   0 -11   7        0.06       -1.69      3.83 o 
   1 -11   7      180.05      181.47     15.85 o 
   2 -11   7      168.32      165.93     18.28 o 
   3 -11   7       58.43       70.24      7.03 o 
   4 -11   7        4.54        5.82      6.30 o 
  -3 -10   7       22.87       30.38      3.22 o 
  -2 -10   7       63.30       60.21      3.57 o 
  -1 -10   7       73.51       68.34      3.63 o 
   0 -10   7       48.07       39.47      6.21 o 
   1 -10   7       50.98       44.40      4.38 o 
   2 -10   7       39.92       40.29      4.51 o 
   3 -10   7      130.23      124.04      5.55 o 
   4 -10   7        0.14       -7.23      4.82 o 
  -3  -9   7       24.93       27.76      3.37 o 
  -2  -9   7        0.17        0.32      2.36 o 
  -1  -9   7       10.62       12.08      2.38 o 
   0  -9   7        0.00        2.32      2.00 o 
   1  -9   7       39.95       40.88      7.57 o 
   2  -9   7        9.91        6.82      2.89 o 
   3  -9   7       22.08       19.95      3.15 o 
   4  -9   7       17.22       28.57      6.15 o 
  -4  -8   7       10.04       11.76      3.54 o 
  -3  -8   7       20.14       22.56      2.56 o 
  -2  -8   7       20.79       24.03      2.52 o 
  -1  -8   7       19.58       16.02      2.34 o 
   0  -8   7       22.65       18.44      2.52 o 
   1  -8   7      252.26      266.88      9.58 o 
   2  -8   7      103.83      101.87      5.49 o 
   3  -8   7       22.95       18.22      4.78 o 
   4  -8   7       75.07       57.41      6.66 o 
   5  -8   7        1.15       -2.58      5.30 o 
  -4  -7   7        0.49        3.28      3.07 o 
  -3  -7   7        6.87       10.06      2.22 o 
  -2  -7   7      165.92      143.66      4.16 o 
  -1  -7   7       15.07       10.98      2.36 o 
   0  -7   7      108.17       95.43      5.84 o 
   1  -7   7       44.38       40.91      2.61 o 
   2  -7   7        0.72       -0.74      2.34 o 
   3  -7   7        0.18       -2.50      4.06 o 
   4  -7   7        2.85        1.18      4.40 o 
   5  -7   7        5.42        0.36      4.99 o 
  -5  -6   7        0.28        2.43      3.48 o 
  -4  -6   7        1.22        4.52      3.04 o 
  -3  -6   7       19.04       15.92      2.47 o 
  -2  -6   7       33.45       29.30      2.58 o 
  -1  -6   7       20.24       17.13      2.77 o 
   0  -6   7      418.85      467.27      6.89 o 
   1  -6   7       16.14       14.66      2.99 o 
   2  -6   7      283.38      301.14      5.18 o 
   3  -6   7        1.41        4.48      3.85 o 
   4  -6   7      354.20      371.62     12.27 o 
   5  -6   7        1.84        4.85      5.01 o 
  -5  -5   7        2.11        3.22      3.27 o 
  -4  -5   7       27.21       33.59      6.03 o 
  -3  -5   7      126.31      121.96      3.95 o 
  -2  -5   7       54.06       48.43      2.73 o 
  -1  -5   7       14.25       19.45      2.06 o 
   0  -5   7      168.68      187.57      5.76 o 
   1  -5   7       58.03       70.28      3.01 o 
   3  -5   7       13.92       13.53      2.64 o 
   4  -5   7       71.77       77.64      6.63 o 
   5  -5   7        0.19        0.59      4.40 o 
  -5  -4   7       15.83       20.31      3.69 o 
  -4  -4   7       71.09       72.68      4.58 o 
  -3  -4   7      439.84      429.76      6.61 o 
  -2  -4   7       35.90       42.41      2.44 o 
  -1  -4   7        7.68        1.63      2.24 o 
   0  -4   7      414.12      412.22      5.76 o 
   1  -4   7      275.14      305.27      4.68 o 
   2  -4   7       74.44       67.91      2.79 o 
   3  -4   7      137.19      139.45      6.47 o 
   4  -4   7        9.67        7.62      2.58 o 
   5  -4   7        0.23        5.47      4.32 o 
  -5  -3   7        0.64       -1.90      3.02 o 
  -4  -3   7       65.98       60.61      5.01 o 
  -3  -3   7       17.81       16.65      2.10 o 
  -2  -3   7       72.94       66.08      2.80 o 
  -1  -3   7      107.88      105.22      4.40 o 
   0  -3   7       55.35       58.79      2.46 o 
   1  -3   7        9.25        9.10      1.31 o 
   2  -3   7      491.50      508.93      8.42 o 
   3  -3   7       32.23       39.75      4.37 o 
   4  -3   7        9.32        5.63      3.48 o 
   5  -3   7       18.66       21.11      4.68 o 
  -5  -2   7       17.12        9.17      6.97 o 
  -4  -2   7       58.17       64.40      4.31 o 
  -3  -2   7        0.00        3.82      2.62 o 
  -2  -2   7       11.43       11.32      1.35 o 
  -1  -2   7      293.34      297.30      6.84 o 
   0  -2   7      858.88      918.05      9.66 o 
   1  -2   7       64.11       69.10      2.60 o 
   2  -2   7       28.27       33.80      2.84 o 
   3  -2   7       53.33       59.71      3.78 o 
   4  -2   7       59.22       52.72      3.81 o 
   5  -2   7       21.13       19.45      3.49 o 
  -6  -1   7       32.19       33.11      4.53 o 
  -5  -1   7       69.18       73.40      4.96 o 
  -4  -1   7       55.21       53.32      5.67 o 
  -3  -1   7        2.99       -1.33      1.93 o 
  -2  -1   7       27.09       20.58      2.52 o 
  -1  -1   7       52.28       48.89      2.06 o 
   0  -1   7      503.61      551.12      6.41 o 
   1  -1   7      299.14      301.64      4.15 o 
   2  -1   7       29.12       24.14      2.60 o 
   3  -1   7      937.01      889.26     13.17 o 
   4  -1   7       23.05       24.48      5.11 o 
   5  -1   7        5.57        4.06      3.73 o 
  -6   0   7        0.21        3.71      6.05 o 
  -5   0   7        0.08        4.12      4.30 o 
  -4   0   7       98.50       89.31      6.03 o 
  -3   0   7        1.24        0.74      2.33 o 
  -2   0   7      198.50      189.43      6.97 o 
  -1   0   7      194.78      204.50      4.73 o 
   0   0   7       12.23       15.72      1.40 o 
   1   0   7        0.17       -0.62      1.73 o 
   2   0   7       21.84       18.25      2.57 o 
   3   0   7       27.03       26.29      3.04 o 
   4   0   7       15.32       17.11      4.04 o 
   5   0   7       53.04       54.11      4.42 o 
  -6   1   7       24.34       33.69      4.34 o 
  -5   1   7       20.66       21.10      3.23 o 
  -4   1   7       16.85       19.89      3.07 o 
  -3   1   7        8.13        5.96      2.44 o 
  -2   1   7       59.64       69.39      8.51 o 
  -1   1   7        0.03       -0.37      0.82 o 
   0   1   7       33.16       50.98      2.06 o 
   1   1   7       24.61       25.93      1.56 o 
   2   1   7      175.00      160.39      5.10 o 
   3   1   7      405.14      362.56     10.25 o 
   4   1   7       16.19       16.16      3.16 o 
   5   1   7       15.34       14.55      4.77 o 
  -6   2   7       10.54        4.55      3.06 o 
  -5   2   7       25.16       31.11      3.55 o 
  -4   2   7       19.30       22.65      3.07 o 
  -3   2   7       21.58       17.46      4.76 o 
  -2   2   7      145.89      129.20      4.66 o 
  -1   2   7        0.12        1.12      1.26 o 
   0   2   7        1.19        1.08      1.45 o 
   1   2   7       66.40       77.88      2.64 o 
   2   2   7       60.23       67.08      4.08 o 
   3   2   7       22.49       18.93      3.50 o 
   4   2   7       28.22       27.63      3.61 o 
  -6   3   7       52.06        3.78      2.72 o 
  -5   3   7        1.41        1.53      3.43 o 
  -4   3   7       10.47       10.62      2.58 o 
  -3   3   7        9.54       12.38      2.69 o 
  -2   3   7       73.68       66.39      3.97 o 
  -1   3   7       19.36       37.98      2.12 o 
   0   3   7       22.43       20.22      1.76 o 
   1   3   7      138.95      135.08      3.53 o 
   2   3   7      178.72      162.79      5.14 o 
   3   3   7      111.30      107.58      6.12 o 
   4   3   7      135.92      136.00      8.06 o 
  -5   4   7       38.57       36.70      5.42 o 
  -4   4   7        3.30        8.03      2.67 o 
  -3   4   7       18.53       18.88      6.64 o 
  -2   4   7        0.02        1.80      2.20 o 
  -1   4   7       55.08       57.49      2.65 o 
   0   4   7        3.57        1.77      1.69 o 
   1   4   7        0.09       -0.52      1.58 o 
   2   4   7       42.00       46.12      3.58 o 
   3   4   7      129.09      126.36      5.52 o 
   4   4   7        0.18        2.33      3.34 o 
  -5   5   7       43.57       48.47      5.99 o 
  -4   5   7        5.34        7.86      3.83 o 
  -3   5   7        4.11        3.39      2.44 o 
  -2   5   7       99.51       99.92      6.12 o 
  -1   5   7        6.30        4.15      1.83 o 
   0   5   7        0.15        0.44      1.82 o 
   1   5   7       59.92       74.08      4.64 o 
   2   5   7      243.36      231.12      6.44 o 
   3   5   7      179.92      194.23      6.59 o 
   4   5   7       30.47       28.88      4.30 o 
  -5   6   7        1.27        0.39      3.96 o 
  -4   6   7        9.49        4.99      3.73 o 
  -3   6   7        0.06       -0.22      3.27 o 
  -2   6   7        6.35        5.67      2.31 o 
  -1   6   7       29.42       26.60      2.27 o 
   0   6   7       67.17       71.74      3.23 o 
   1   6   7       57.55       69.16      4.20 o 
   2   6   7        0.37       -1.01      2.79 o 
   3   6   7        5.41        8.02      3.33 o 
  -5   7   7       23.98       20.98      5.43 o 
  -4   7   7       31.29       30.71      5.21 o 
  -3   7   7        0.63        6.32      4.07 o 
  -2   7   7       41.39       39.11      5.42 o 
  -1   7   7       75.84       74.88      3.31 o 
   0   7   7       17.44       18.54      2.42 o 
   1   7   7        1.55        0.82      2.79 o 
   2   7   7        4.03        1.63      2.99 o 
   3   7   7       40.86       26.06     10.72 o 
  -4   8   7       60.65       49.78      6.44 o 
  -3   8   7       29.41       24.58      5.19 o 
  -2   8   7        1.01       -3.38      3.37 o 
  -1   8   7        5.18        2.91      3.97 o 
   0   8   7       12.15       14.67      2.50 o 
   1   8   7        6.81        5.71      3.67 o 
   2   8   7       51.46       59.07      5.65 o 
  -4   9   7        0.49        4.63      4.89 o 
  -3   9   7        0.26        0.86      3.99 o 
  -2   9   7        4.26       11.11      4.80 o 
  -1   9   7        1.47        1.41      4.10 o 
   0   9   7       45.76       56.90      4.38 o 
   1   9   7       11.45       11.02      4.49 o 
  -3  10   7       42.00       39.52      6.70 o 
  -2  10   7        1.92        1.97      4.85 o 
  -1  10   7        1.83       -3.17      3.97 o 
   0  10   7        4.48        6.83      5.17 o 
   1 -13   8       19.16       16.54      4.22 o 
  -1 -12   8       60.94       61.69      5.16 o 
   0 -12   8       27.36       25.07      3.74 o 
   1 -12   8       17.00       19.04      4.03 o 
   2 -12   8        5.50        6.33      3.78 o 
   3 -12   8        7.61       -5.01      7.44 o 
  -2 -11   8        1.19        0.52      2.40 o 
  -1 -11   8        0.04       -0.60      2.84 o 
   0 -11   8        9.77       11.99      3.05 o 
   1 -11   8       55.43       58.41      5.50 o 
   2 -11   8       25.34       19.65      8.33 o 
   3 -11   8       24.57       19.01      7.19 o 
  -3 -10   8       27.75       28.32      3.20 o 
  -2 -10   8       21.67       24.91      2.87 o 
  -1 -10   8        2.61        0.97      2.30 o 
   0 -10   8       53.87       56.61      4.51 o 
   1 -10   8       39.87       43.74      5.38 o 
   2 -10   8        5.23        3.17      3.06 o 
   3 -10   8       28.20       23.15      6.45 o 
   4 -10   8        1.54       -4.66      5.07 o 
  -3  -9   8       10.11        9.31      2.95 o 
  -2  -9   8      112.71      107.66      4.31 o 
  -1  -9   8       24.21       24.14      2.67 o 
   0  -9   8      238.82      264.44      5.74 o 
   1  -9   8      277.53      283.10      7.52 o 
   2  -9   8      404.27      392.79     11.29 o 
   3  -9   8       13.43       11.04      5.42 o 
   4  -9   8       58.77       44.82      6.84 o 
  -4  -8   8        9.69       10.14      3.66 o 
  -3  -8   8       38.63       38.51      2.99 o 
  -2  -8   8        0.61        1.46      2.05 o 
  -1  -8   8        6.30        6.82      2.09 o 
   0  -8   8      187.03      164.24      4.56 o 
   1  -8   8       58.13       62.36      4.17 o 
   2  -8   8       90.74       87.08      4.56 o 
   3  -8   8      101.05       85.97      7.54 o 
   4  -8   8        4.95        8.65      5.17 o 
  -4  -7   8       15.28       22.12      3.88 o 
  -3  -7   8        8.07        5.38      2.13 o 
  -2  -7   8        0.62       -0.18      2.08 o 
  -1  -7   8        8.82        6.50      3.67 o 
   0  -7   8        7.52        8.19      2.29 o 
   1  -7   8      231.97      228.37      4.90 o 
   2  -7   8      634.28      646.57     14.91 o 
   3  -7   8       39.95       28.13      5.30 o 
   4  -7   8       89.93       85.82      6.80 o 
   5  -7   8        4.06        8.54      5.38 o 
  -4  -6   8        2.90        3.96      3.13 o 
  -3  -6   8        2.22        2.85      1.90 o 
  -2  -6   8        1.78       -0.10      1.98 o 
  -1  -6   8       83.65       81.62      3.52 o 
   0  -6   8       15.39       20.73      2.84 o 
   1  -6   8       18.77       15.48      2.16 o 
   2  -6   8      192.54      208.37      6.14 o 
   3  -6   8      578.20      596.66     15.14 o 
   4  -6   8       11.56        9.09      4.85 o 
   5  -6   8        4.73        8.82      5.39 o 
  -5  -5   8        6.04        3.44      3.41 o 
  -4  -5   8        0.01        0.63      2.81 o 
  -3  -5   8      126.75      120.90      5.29 o 
  -2  -5   8        0.04        0.72      2.19 o 
  -1  -5   8       74.19       62.39      3.01 o 
   0  -5   8      338.12      331.98      5.54 o 
   1  -5   8        5.55        9.14      1.81 o 
   2  -5   8        6.39        7.85      2.65 o 
   3  -5   8      241.66      240.09      6.22 o 
   4  -5   8        0.99        4.68      4.33 o 
   5  -5   8       25.33       35.57      5.83 o 
  -5  -4   8        0.50        0.02      3.35 o 
  -4  -4   8        4.43        7.63      3.01 o 
  -3  -4   8      218.23      197.24      6.08 o 
  -2  -4   8       15.10       19.70      2.03 o 
  -1  -4   8      419.37      403.26      6.21 o 
   0  -4   8        5.61       10.96      1.75 o 
   1  -4   8       77.24       89.74      2.90 o 
   2  -4   8        2.14        2.63      4.68 o 
   3  -4   8      453.74      449.10     20.51 o 
   4  -4   8        2.37        2.76      2.55 o 
   5  -4   8       47.45       48.60      5.86 o 
  -5  -3   8        8.75       10.57      4.11 o 
  -4  -3   8      325.80      308.85      8.78 o 
  -3  -3   8      184.15      180.43      7.21 o 
  -2  -3   8       44.02       43.04      4.74 o 
  -1  -3   8        2.14        1.22      1.58 o 
   0  -3   8        2.92        2.48      1.41 o 
   1  -3   8       22.94       19.33      1.65 o 
   2  -3   8        2.43       10.43      2.43 o 
   3  -3   8      190.35      195.12      7.43 o 
   4  -3   8       12.75       13.42      3.76 o 
   5  -3   8        4.66        0.74      3.97 o 
  -5  -2   8        2.08        2.92      1.64 o 
  -4  -2   8       44.36       44.58      3.88 o 
  -3  -2   8        1.49        4.03      2.63 o 
  -2  -2   8        4.91        0.41      3.20 o 
  -1  -2   8      109.70      114.63      4.84 o 
   0  -2   8      223.06      254.56      4.08 o 
   1  -2   8       48.62       40.36      1.93 o 
   2  -2   8      189.56      182.35      5.27 o 
   3  -2   8       24.96       24.50      3.02 o 
   4  -2   8        9.37        6.96      2.97 o 
   5  -2   8       10.48        8.45      3.41 o 
  -5  -1   8       10.63       10.42      3.21 o 
  -4  -1   8       10.27       13.92      3.05 o 
  -3  -1   8       99.15       69.97      6.20 o 
  -2  -1   8      192.42      186.67      5.53 o 
  -1  -1   8       57.07       71.07      5.07 o 
   0  -1   8       54.13       56.06      2.93 o 
   1  -1   8      179.65      180.37      3.28 o 
   2  -1   8       33.91       41.40      4.02 o 
   3  -1   8       85.47       81.88      4.44 o 
   4  -1   8       11.17        9.31      3.05 o 
   5  -1   8        8.02        6.64      3.36 o 
  -5   0   8       67.45       78.35      6.94 o 
  -4   0   8       24.30       40.85      5.08 o 
  -3   0   8        1.70        3.38      2.53 o 
  -2   0   8       35.03       43.11      4.50 o 
  -1   0   8       22.61       21.87      1.32 o 
   0   0   8        3.64        8.43      1.37 o 
   1   0   8        0.93        0.68      1.18 o 
   2   0   8        1.45       -0.07      2.37 o 
   3   0   8      126.91      115.59      4.60 o 
   4   0   8       12.59       13.92      3.20 o 
   5   0   8        0.82       -1.05      7.10 o 
  -6   1   8       21.97       17.82      4.05 o 
  -5   1   8       13.16       15.17      3.37 o 
  -4   1   8        1.42        3.55      3.91 o 
  -3   1   8        0.21       -1.25      2.46 o 
  -2   1   8        8.65        9.01      2.35 o 
  -1   1   8       30.09       24.43      3.26 o 
   0   1   8       70.97       66.32      2.51 o 
   1   1   8       78.88       73.34      3.72 o 
   2   1   8      319.78      307.98     10.49 o 
   3   1   8       46.94       44.18      4.38 o 
   4   1   8        0.10       -1.39      3.25 o 
  -5   2   8        4.87        5.12      2.87 o 
  -4   2   8        9.44       11.88      2.97 o 
  -3   2   8       93.76       86.88      4.67 o 
  -2   2   8       87.01       87.45      4.23 o 
  -1   2   8      227.49      282.90      4.31 o 
   0   2   8      261.67      226.91     13.00 o 
   1   2   8       86.35       78.37      4.10 o 
   2   2   8      144.83      137.07      4.79 o 
   3   2   8       12.13       12.14      2.94 o 
   4   2   8        0.21       -2.27      2.98 o 
  -5   3   8       42.05       43.80      5.99 o 
  -4   3   8        0.54        1.92      2.44 o 
  -3   3   8        0.62        0.80      2.29 o 
  -2   3   8        0.53        2.67      2.44 o 
  -1   3   8       90.05       74.84      3.79 o 
   0   3   8       34.18       30.45      2.12 o 
   1   3   8       29.69       25.45      3.12 o 
   2   3   8      183.25      167.45      5.65 o 
   3   3   8       16.32       14.89      3.17 o 
   4   3   8        1.12       -0.16      4.29 o 
  -5   4   8       14.81        2.37      3.84 o 
  -4   4   8        1.56        4.32      2.58 o 
  -3   4   8       48.64       48.36      3.52 o 
  -2   4   8       37.94       47.44      3.46 o 
  -1   4   8       31.38       29.77      2.94 o 
   0   4   8      255.65      246.96      4.99 o 
   1   4   8      234.85      232.16      7.87 o 
   2   4   8       98.75       84.41      6.83 o 
   3   4   8       19.66       19.75      3.54 o 
   4   4   8        8.81       10.07      3.59 o 
  -5   5   8        0.02       -2.04      3.65 o 
  -4   5   8        5.25        0.92      3.74 o 
  -3   5   8       16.16       17.69      2.87 o 
  -2   5   8       32.30       34.82      3.13 o 
  -1   5   8        1.08        3.69      2.28 o 
   0   5   8       35.17       31.25      2.36 o 
   1   5   8       55.73       55.00      4.37 o 
   2   5   8       33.00       34.02      3.59 o 
   3   5   8       10.87       15.59      7.43 o 
  -5   6   8        8.19        6.31      4.78 o 
  -4   6   8       30.72       25.54      4.93 o 
  -3   6   8       58.09       55.64      5.92 o 
  -2   6   8        1.38        0.06      4.22 o 
  -1   6   8       24.31       23.89      2.92 o 
   0   6   8       79.12       93.22      3.54 o 
   1   6   8       18.85       20.96      3.22 o 
   2   6   8       15.84       19.46      6.17 o 
   3   6   8       32.62       30.54      4.21 o 
  -4   7   8       10.71       11.69      4.70 o 
  -3   7   8       77.80       82.73      7.10 o 
  -2   7   8       91.98       87.22      6.97 o 
  -1   7   8        2.51        1.15      2.50 o 
   0   7   8       45.85       44.31      2.97 o 
   1   7   8       85.23      100.76      5.14 o 
   2   7   8        3.21        7.63      3.42 o 
  -4   8   8        3.66        2.84      4.41 o 
  -3   8   8        7.33        5.94      4.50 o 
  -2   8   8        0.44       -4.47      3.36 o 
  -1   8   8        0.00        0.25      3.85 o 
   0   8   8        1.46        1.49      3.55 o 
   1   8   8        6.79        6.89      3.30 o 
  -3   9   8       15.50       14.29      5.38 o 
  -2   9   8       26.78       19.97      5.39 o 
  -1   9   8        2.23        0.04      4.13 o 
  -1 -12   9        4.77        5.83      3.56 o 
   0 -12   9       11.99       15.04      3.92 o 
   1 -12   9        5.22       10.84      4.79 o 
   2 -12   9       13.37       13.04      5.46 o 
  -2 -11   9        2.11        3.83      3.06 o 
  -1 -11   9       28.70       29.13      3.84 o 
   0 -11   9        3.31        0.38      2.96 o 
   1 -11   9       24.49       28.83      4.14 o 
   2 -11   9        8.96        8.70      8.37 o 
   3 -11   9        0.45       -3.70      6.66 o 
  -3 -10   9       22.69       31.41      4.34 o 
  -2 -10   9       62.89       75.15      3.86 o 
  -1 -10   9       11.36       12.51      2.62 o 
   0 -10   9        1.32        1.43      8.13 o 
   1 -10   9       22.85       23.67      3.82 o 
   2 -10   9        0.21       -2.08      3.83 o 
   3 -10   9       12.23        3.80      5.81 o 
   4 -10   9       53.14       54.53      7.44 o 
  -3  -9   9        0.04       -0.90      3.11 o 
  -2  -9   9       34.69       37.60      3.07 o 
  -1  -9   9        7.29       11.20      3.08 o 
   0  -9   9      231.82      226.23      5.40 o 
   1  -9   9        1.20        0.79      3.34 o 
   2  -9   9        0.16       -1.26      4.30 o 
   3  -9   9        2.59       -2.73      5.03 o 
   4  -9   9        3.57        2.03      5.53 o 
  -4  -8   9       55.40       67.47      5.23 o 
  -3  -8   9       43.81       37.57      4.02 o 
  -2  -8   9      151.02      172.11      8.98 o 
  -1  -8   9        3.96        4.99      2.18 o 
   0  -8   9       10.54        8.52      2.27 o 
   1  -8   9       12.38       11.04      2.23 o 
   2  -8   9       15.83        8.98      4.72 o 
   3  -8   9        1.42       -0.28      4.34 o 
   4  -8   9       79.70       76.80      7.31 o 
  -4  -7   9       25.72       25.01      4.02 o 
  -3  -7   9       17.11       16.41      3.44 o 
  -2  -7   9        2.81        3.15      2.04 o 
  -1  -7   9       15.77       17.10      2.38 o 
   0  -7   9      256.52      220.51      5.14 o 
   1  -7   9      487.97      493.12      7.42 o 
   2  -7   9        5.32        6.43      4.41 o 
   3  -7   9       42.17       41.96      5.88 o 
   4  -7   9       30.20       33.32      5.48 o 
  -4  -6   9        5.16        2.66      3.21 o 
  -3  -6   9       30.81       34.53      3.84 o 
  -2  -6   9       31.06       32.22      2.53 o 
  -1  -6   9       58.28       49.31      3.00 o 
   0  -6   9      443.18      467.27      7.26 o 
   1  -6   9       96.72       98.96      3.78 o 
   2  -6   9       89.75       91.79      4.39 o 
   3  -6   9        6.67        4.57      4.00 o 
   4  -6   9        0.03       -4.06      4.30 o 
   5  -6   9        0.81       -3.85      4.67 o 
  -5  -5   9        0.51        1.09      3.38 o 
  -4  -5   9       36.99       38.12      6.59 o 
  -3  -5   9        0.04       -1.88      2.53 o 
  -2  -5   9       31.31       35.43      2.51 o 
  -1  -5   9       92.24       95.73      5.33 o 
   0  -5   9       45.16       45.81      2.78 o 
   1  -5   9      605.99      573.45      7.71 o 
   2  -5   9      367.75      373.34      7.54 o 
   3  -5   9      122.62      129.32      6.68 o 
   4  -5   9        0.00        1.53      4.17 o 
   5  -5   9       33.19       46.03      6.62 o 
  -5  -4   9        5.06       11.64      3.82 o 
  -4  -4   9       72.84       65.64      4.60 o 
  -3  -4   9       38.59       33.21      3.46 o 
  -2  -4   9        0.02        0.48      2.97 o 
  -1  -4   9      230.06      230.53      4.80 o 
   0  -4   9        3.13        3.45      1.77 o 
   1  -4   9      177.61      182.95      3.90 o 
   2  -4   9      287.30      311.93      6.96 o 
   3  -4   9       64.88       48.67     20.34 o 
   4  -4   9       10.28       11.82      5.94 o 
   5  -4   9        8.90       12.68      4.57 o 
  -5  -3   9        0.04        0.91      4.32 o 
  -4  -3   9       40.54       36.89      3.96 o 
  -3  -3   9       10.12       12.54      3.78 o 
  -2  -3   9       34.88       33.08      3.31 o 
  -1  -3   9      371.64      386.43      5.87 o 
   0  -3   9        0.41        0.47      2.40 o 
   1  -3   9      119.19      111.96      3.21 o 
   2  -3   9      228.97      216.39      5.76 o 
   3  -3   9        9.08       19.66      2.88 o 
   4  -3   9        0.02        3.47      4.85 o 
   5  -3   9       43.30       48.18      4.98 o 
  -5  -2   9       45.29       38.09      6.22 o 
  -4  -2   9      315.39      309.84      8.10 o 
  -3  -2   9       41.89       43.56      3.67 o 
  -2  -2   9       84.40       83.81      4.56 o 
  -1  -2   9       53.92       60.71      2.87 o 
   0  -2   9       86.75       99.70      3.31 o 
   1  -2   9       60.41       61.33      3.68 o 
   2  -2   9        7.78        7.64      2.74 o 
   3  -2   9       18.95       15.50      2.80 o 
   4  -2   9       69.22       71.88      4.49 o 
   5  -2   9        0.85       -1.90      3.40 o 
  -5  -1   9      123.19      122.37      5.77 o 
  -4  -1   9       76.79       76.21      6.65 o 
  -3  -1   9        8.21        5.91      4.01 o 
  -2  -1   9       17.32       19.51      2.89 o 
  -1  -1   9       21.39       19.24      3.75 o 
   0  -1   9       35.73       33.50      3.60 o 
   1  -1   9      166.54      186.87      5.15 o 
   2  -1   9       23.73       19.53      2.94 o 
   3  -1   9       15.62       13.53      2.75 o 
   4  -1   9       15.58       24.37      3.47 o 
  -5   0   9       20.77       23.72      4.62 o 
  -4   0   9       18.60       18.46      3.26 o 
  -3   0   9        1.37        2.39      2.50 o 
  -2   0   9        2.40        1.59      3.46 o 
  -1   0   9      563.77      561.77     10.09 o 
   0   0   9      154.64      152.52      3.50 o 
   1   0   9      110.91      100.64      4.10 o 
   2   0   9       60.43       65.99      3.96 o 
   3   0   9        6.55        8.55      2.66 o 
   4   0   9        2.33        5.34      3.07 o 
  -5   1   9       26.77       26.19      3.72 o 
  -4   1   9       38.94       39.88      3.75 o 
  -3   1   9      119.67      123.88      5.03 o 
  -2   1   9        7.95        3.61      2.48 o 
   0   1   9       92.76       87.25      2.90 o 
   1   1   9      192.99      168.28      5.01 o 
   2   1   9      293.01      289.51      6.82 o 
   3   1   9       20.71       20.79      3.31 o 
   4   1   9        2.19        0.66      2.97 o 
  -5   2   9       25.26       31.28      3.79 o 
  -4   2   9        3.16        3.32      2.78 o 
  -3   2   9        0.00       -1.55      2.18 o 
  -2   2   9       98.93       91.91      5.47 o 
  -1   2   9      221.35      215.64      5.75 o 
   0   2   9      125.50      123.52      3.37 o 
   1   2   9       27.36       26.74      2.88 o 
   2   2   9       83.46       85.54      4.53 o 
   3   2   9        1.76        4.52      2.84 o 
   4   2   9        9.89       10.16      3.48 o 
  -5   3   9        1.90        4.04      3.95 o 
  -4   3   9        8.11       11.77      2.86 o 
  -3   3   9       49.81       53.45      3.74 o 
  -2   3   9       21.32       26.10      3.07 o 
  -1   3   9      103.81      115.43      4.47 o 
   0   3   9       16.26       16.79      1.98 o 
   1   3   9       10.75       11.29      3.68 o 
   2   3   9        9.99        5.33      2.68 o 
   3   3   9       31.27       29.15      3.75 o 
   4   3   9       40.89       48.79      4.84 o 
  -5   4   9        5.74       10.79      4.80 o 
  -4   4   9        3.15        6.11      2.80 o 
  -3   4   9       12.33       14.22      2.88 o 
  -2   4   9       39.13       42.68      3.34 o 
  -1   4   9      142.15      142.97      4.81 o 
   0   4   9       65.44       59.50      2.87 o 
   2   4   9        0.24       -1.27      4.00 o 
   3   4   9        2.83        1.40      3.09 o 
  -5   5   9        0.22       -4.15      3.81 o 
  -4   5   9        5.77        5.81      4.28 o 
  -3   5   9       10.01       11.07      2.92 o 
  -2   5   9       12.03       15.37      4.39 o 
  -1   5   9       81.42       77.42      4.25 o 
   0   5   9       10.48        9.03      2.59 o 
   1   5   9        4.65        1.34      2.68 o 
   2   5   9        4.67        9.08      3.12 o 
   3   5   9        9.15       12.69      3.72 o 
  -4   6   9       10.32        8.58      4.38 o 
  -3   6   9       78.63       65.75      6.11 o 
  -2   6   9        9.76       10.04      2.76 o 
  -1   6   9       51.66       57.89      3.93 o 
   0   6   9      159.58      147.49      8.18 o 
   1   6   9        8.57        6.76      2.89 o 
   2   6   9       43.73       40.26     11.07 o 
  -4   7   9        0.06       -2.80      4.39 o 
  -3   7   9        4.20        6.58      4.37 o 
  -2   7   9        2.91        3.68      4.05 o 
  -1   7   9        4.79        3.11      3.27 o 
   0   7   9        0.22       -2.93      4.00 o 
   1   7   9       73.42       89.34      5.15 o 
   2   7   9       57.83       61.34      4.93 o 
  -3   8   9        3.82       15.05      5.28 o 
  -2   8   9       32.60       27.30      5.44 o 
  -1   8   9      131.49      150.33      8.63 o 
   0   8   9      118.24      123.69      8.40 o 
   1   8   9        0.00        6.54      3.45 o 
  -2   9   9        5.04        8.62      4.87 o 
  -1   9   9        3.83       12.32      4.95 o 
   0 -12  10        7.26        5.96      3.77 o 
   1 -12  10        0.10        2.97      3.73 o 
  -1 -11  10        5.48        3.92      4.85 o 
   0 -11  10        1.39        1.49      3.35 o 
   1 -11  10        0.06        0.95      4.35 o 
   2 -11  10       47.93       -3.81      2.54 o 
   3 -11  10        1.07        3.86      6.84 o 
  -2 -10  10       43.98       46.62      3.49 o 
  -1 -10  10       25.09       32.30      3.10 o 
   0 -10  10        1.20       -1.31      3.04 o 
   1 -10  10        1.83        3.05      3.16 o 
   2 -10  10       48.61       51.27      7.32 o 
   3 -10  10       77.28       79.86      8.18 o 
  -3  -9  10        3.20        3.08      3.19 o 
  -2  -9  10        3.64        6.40      2.39 o 
  -1  -9  10       18.27       25.55      2.85 o 
   0  -9  10        2.69        0.12      2.30 o 
   1  -9  10        1.41        3.34      4.42 o 
   2  -9  10       14.71       13.24      5.87 o 
   3  -9  10       17.16        8.94      5.23 o 
   4  -9  10        7.42       -0.45      5.38 o 
  -3  -8  10       31.21       44.34      4.27 o 
  -2  -8  10       68.00       62.18      4.36 o 
  -1  -8  10      110.18      109.59      4.22 o 
   0  -8  10       93.69       97.65      4.04 o 
   1  -8  10       18.39       21.51      2.59 o 
   2  -8  10       86.95       87.44      7.25 o 
   3  -8  10        7.21        4.41      4.10 o 
   4  -8  10       15.08       12.46      5.31 o 
  -4  -7  10        4.41        4.57      3.57 o 
  -3  -7  10      144.51      150.80      7.17 o 
  -2  -7  10       78.50       82.01      4.94 o 
  -1  -7  10      509.07      498.38      7.68 o 
   0  -7  10        0.11       -2.62      1.95 o 
   1  -7  10       53.13       53.49      3.02 o 
   2  -7  10       61.34       57.73      3.95 o 
   4  -7  10        6.22        9.48      4.98 o 
  -4  -6  10       10.63        9.27      3.63 o 
  -3  -6  10       54.33       59.08      4.57 o 
  -1  -6  10      480.13      454.49      7.09 o 
   0  -6  10       21.53       21.79      2.47 o 
   1  -6  10       43.58       44.53      2.71 o 
   2  -6  10        0.19       -2.31      2.64 o 
   3  -6  10        3.43        1.41      4.21 o 
   4  -6  10        9.69       10.20      5.01 o 
  -4  -5  10       10.08        7.41      3.30 o 
  -3  -5  10        0.75       -2.64      3.41 o 
  -2  -5  10        0.28        0.52      2.51 o 
  -1  -5  10       68.02       60.45      3.13 o 
   0  -5  10       47.51       50.31      2.90 o 
   1  -5  10       94.48       95.92      4.79 o 
   2  -5  10        1.41       -1.66      2.39 o 
   3  -5  10        6.47        6.67      2.85 o 
   4  -5  10        4.29        6.55      4.57 o 
  -5  -4  10        4.69        4.17      3.61 o 
  -4  -4  10       26.26       27.74      3.82 o 
  -3  -4  10       11.20        6.96      3.03 o 
  -2  -4  10       14.06        9.17      3.58 o 
  -1  -4  10      378.54      396.20      6.43 o 
   0  -4  10      200.40      182.13      4.33 o 
   1  -4  10       20.39       26.54      2.96 o 
   2  -4  10      354.01      353.99      7.50 o 
   3  -4  10        1.10       -3.76      2.51 o 
   4  -4  10       13.47       19.94      3.30 o 
  -5  -3  10       14.89       12.33      3.81 o 
  -4  -3  10        5.85        5.68      2.99 o 
  -3  -3  10        7.78        7.70      2.83 o 
  -2  -3  10       90.75       91.38      4.82 o 
  -1  -3  10       19.49       20.63      2.92 o 
   0  -3  10       78.23       83.11      3.27 o 
   1  -3  10       72.32       79.45      4.41 o 
   2  -3  10        2.90       -1.71      2.31 o 
   3  -3  10        0.03        3.37      2.65 o 
   4  -3  10       48.74       59.72     12.09 o 
  -5  -2  10       66.61       68.35      7.63 o 
  -4  -2  10       19.96       23.98      3.62 o 
  -3  -2  10       97.05       97.18      5.86 o 
  -2  -2  10      451.07      452.29     19.62 o 
  -1  -2  10      199.53      204.87      5.96 o 
   0  -2  10       86.46       86.00      3.14 o 
   1  -2  10       35.10       28.73      2.89 o 
   2  -2  10      339.03      294.18      9.51 o 
   3  -2  10        9.46       10.20      2.86 o 
   4  -2  10       21.67       30.43      5.17 o 
  -5  -1  10       23.36       27.81      4.17 o 
  -4  -1  10        0.01        2.06      3.64 o 
  -3  -1  10        7.67        8.63      4.29 o 
  -2  -1  10        1.52        3.93      4.21 o 
  -1  -1  10       40.30       37.96      4.69 o 
   0  -1  10        4.87        1.91      1.59 o 
   1  -1  10       72.58       88.99      8.74 o 
   2  -1  10      109.74      111.33     12.31 o 
   3  -1  10       14.09       14.47      3.07 o 
   4  -1  10       24.78       22.19      3.62 o 
  -5   0  10       79.52       83.51     10.18 o 
  -4   0  10       10.72        6.81      3.08 o 
  -3   0  10        2.25        1.69      2.50 o 
  -2   0  10      270.15      293.99      6.94 o 
  -1   0  10        3.83        3.29      2.44 o 
   0   0  10       43.47       54.61      3.32 o 
   1   0  10       54.81       59.10      3.73 o 
   2   0  10       27.61       31.45      4.59 o 
   3   0  10        7.35        7.81      2.85 o 
   4   0  10       10.78        5.73      3.32 o 
  -5   1  10        0.13       -0.82      3.10 o 
  -4   1  10       22.09       25.72      3.58 o 
  -3   1  10        3.62        2.59      2.57 o 
  -2   1  10      145.07      144.37      5.25 o 
  -1   1  10        0.05        3.55      2.42 o 
   0   1  10        1.80        4.93      2.24 o 
   1   1  10        6.07        7.81      2.31 o 
   2   1  10        0.33       -1.16      2.45 o 
   3   1  10        0.03        1.32      2.77 o 
   4   1  10        3.51       -1.67      4.76 o 
  -5   2  10       17.08       20.92      3.79 o 
  -4   2  10        5.14        5.98      2.79 o 
  -3   2  10       35.74       38.85      3.66 o 
  -2   2  10       91.43       93.51      8.91 o 
  -1   2  10      300.12      291.50      6.71 o 
   0   2  10       15.04       16.58      2.43 o 
   1   2  10       29.03       24.76      3.32 o 
   2   2  10       17.41       18.90      3.07 o 
   3   2  10       19.31       18.90      3.56 o 
  -5   3  10        2.09        0.52      4.11 o 
  -4   3  10       33.37       41.48      3.92 o 
  -3   3  10        0.30        4.35      2.60 o 
  -2   3  10      351.01      344.57      7.72 o 
  -1   3  10        4.57        3.67      2.54 o 
   1   3  10      192.30      221.83      6.06 o 
   2   3  10       29.28       37.89      3.72 o 
   3   3  10        7.30        6.40      3.30 o 
  -5   4  10        4.19        5.26      4.91 o 
  -4   4  10       36.07       27.79      5.06 o 
  -3   4  10       35.99       31.33      3.46 o 
  -2   4  10        0.58       -3.54      2.36 o 
  -1   4  10       57.55       64.59      3.90 o 
   0   4  10       46.99       45.25      5.52 o 
   1   4  10        2.63        1.74      2.30 o 
   2   4  10        6.94        8.64      3.11 o 
   3   4  10        0.99       -0.96      3.35 o 
  -4   5  10       36.01       35.81      5.82 o 
  -3   5  10        0.07        2.01      2.55 o 
  -2   5  10        1.83       -0.03      2.58 o 
  -1   5  10        0.00        0.04      3.59 o 
   0   5  10        7.44        4.91      4.37 o 
   1   5  10       98.66      104.92      5.01 o 
   2   5  10        3.29        0.92      3.05 o 
  -4   6  10        0.10       -2.30      4.26 o 
  -3   6  10        0.70        1.12      3.85 o 
  -2   6  10        4.82        5.61      3.36 o 
  -1   6  10        0.21       -4.76      3.18 o 
   0   6  10        0.32       -3.23      4.17 o 
   1   6  10       38.17       37.58      6.19 o 
   2   6  10        5.31       -0.52      2.00 o 
  -3   7  10        3.92        4.63      4.47 o 
  -2   7  10       13.37       12.53      4.67 o 
  -1   7  10       26.85       28.64      3.60 o 
   0   7  10       36.19       33.17      5.79 o 
   1   7  10        0.02       -0.80      5.14 o 
  -3   8  10        3.62       -3.32      4.55 o 
  -2   8  10        0.64       -0.84      4.29 o 
  -1   8  10       34.12       42.03      5.88 o 
   0   8  10        7.36        3.08      5.07 o 
  -1 -11  11       19.93       31.18      4.27 o 
   0 -11  11       57.24       65.85      5.21 o 
   1 -11  11       13.03       17.05      4.09 o 
   2 -11  11        0.00       -3.45      6.64 o 
  -2 -10  11       30.69       31.29      4.16 o 
  -1 -10  11       15.45       19.76      2.92 o 
   0 -10  11       11.27       10.77      6.16 o 
   1 -10  11        4.16        1.22      3.15 o 
   2 -10  11       35.15       30.38      6.90 o 
   3 -10  11        0.91       -6.44      4.29 o 
  -3  -9  11       13.47       21.43      4.28 o 
  -2  -9  11       34.55       40.81      4.17 o 
  -1  -9  11       28.24       25.19      3.57 o 
   0  -9  11        1.25        1.97      2.32 o 
   1  -9  11       76.28       88.87      5.89 o 
   2  -9  11       19.39       17.03      5.66 o 
   3  -9  11        4.83       -4.06      2.71 o 
  -3  -8  11      248.11      261.21      8.26 o 
  -2  -8  11       55.62       54.72      6.34 o 
  -1  -8  11       24.07       27.17      2.81 o 
   0  -8  11       26.20       25.23      2.82 o 
   1  -8  11        0.86        2.16      3.13 o 
   2  -8  11       90.87       90.64      7.62 o 
   3  -8  11        6.07        3.04      4.82 o 
  -4  -7  11        6.39       10.00      3.93 o 
  -3  -7  11        2.63        3.85      3.23 o 
  -2  -7  11       61.56       71.83      4.57 o 
  -1  -7  11        1.64        0.18      2.38 o 
   0  -7  11        3.01        4.44      2.52 o 
   1  -7  11        8.90        8.55      3.13 o 
   2  -7  11        1.72        1.70      3.14 o 
   3  -7  11        2.02       -0.18      4.66 o 
   4  -7  11        0.05       -2.33      4.84 o 
  -4  -6  11       22.66       27.50      4.25 o 
  -3  -6  11        3.74        6.91      3.18 o 
  -2  -6  11      247.03      250.79     17.96 o 
  -1  -6  11       90.81       83.72      5.60 o 
   0  -6  11       10.34       13.55      2.33 o 
   1  -6  11       21.56       23.83      3.27 o 
   2  -6  11        0.02       -2.44      2.73 o 
   3  -6  11        6.92        3.70      4.40 o 
   4  -6  11        0.02        1.72      4.44 o 
  -4  -5  11       10.22       14.32      3.79 o 
  -3  -5  11       91.15       94.01      5.52 o 
  -2  -5  11      106.87      113.43      7.22 o 
  -1  -5  11       17.52       13.20      2.83 o 
   0  -5  11      351.57      358.74      8.58 o 
   1  -5  11       27.89       34.26      4.28 o 
   2  -5  11       11.14        9.30      3.26 o 
   3  -5  11       49.51       45.98      3.98 o 
  -4  -4  11        7.59       10.43      3.43 o 
  -3  -4  11        3.25       -0.44      2.64 o 
  -2  -4  11      574.08      578.20     13.67 o 
  -1  -4  11        1.35        0.94      2.39 o 
   0  -4  11        6.92        4.55      1.94 o 
   1  -4  11       55.91       41.52      3.31 o 
   2  -4  11        4.13        6.31      2.75 o 
   3  -4  11        8.64        9.28      4.54 o 
   4  -4  11        5.52        0.33      4.17 o 
  -5  -3  11        0.05        1.47      3.51 o 
  -4  -3  11        0.29        0.75      2.81 o 
  -3  -3  11       11.64       12.15      2.94 o 
  -2  -3  11       24.91       26.70      3.27 o 
  -1  -3  11        0.17       -0.46      2.30 o 
   0  -3  11      297.06      298.41      5.28 o 
   1  -3  11      274.89      259.70     12.10 o 
   2  -3  11      123.38      120.15      4.81 o 
   3  -3  11        1.14       -1.47      7.11 o 
   4  -3  11       80.02       95.26      5.01 o 
  -5  -2  11        0.47        1.48      3.56 o 
  -4  -2  11       19.07       19.28      3.51 o 
  -3  -2  11        4.07        0.60      1.99 o 
  -2  -2  11       85.74       98.48      4.83 o 
  -1  -2  11      117.00      119.43      5.56 o 
   0  -2  11       20.24       28.02      4.06 o 
   1  -2  11      442.23      445.22     14.49 o 
   2  -2  11        0.94        0.18      2.36 o 
   3  -2  11       20.98       27.17      5.02 o 
   4  -2  11        7.36        6.32      4.83 o 
  -5  -1  11       19.04       17.04      3.83 o 
  -4  -1  11        0.82        1.19      2.11 o 
  -3  -1  11       36.23       30.25      3.33 o 
  -2  -1  11      144.62      144.31      7.62 o 
  -1  -1  11       13.84       14.45      3.29 o 
   0  -1  11       26.89       24.74      4.48 o 
   1  -1  11      286.13      262.31      9.67 o 
   2  -1  11        0.02       -0.63      2.57 o 
   3  -1  11        4.60        5.02      3.01 o 
   4  -1  11        8.11        3.74      4.15 o 
  -5   0  11       48.48       57.26      5.08 o 
  -4   0  11       54.33       53.71      5.96 o 
  -3   0  11      191.57      198.47      7.19 o 
  -2   0  11      230.58      225.99      8.58 o 
  -1   0  11       90.06       96.22      4.59 o 
   0   0  11       20.15       19.78      4.17 o 
   1   0  11      155.97      145.68      5.01 o 
   2   0  11       24.73       18.06      3.02 o 
   3   0  11       59.41       62.66      5.79 o 
   4   0  11       38.49       39.96      4.43 o 
  -5   1  11       25.17       14.36      3.85 o 
  -4   1  11        4.53        0.67      2.95 o 
  -3   1  11       90.09       94.29      5.15 o 
  -2   1  11        0.54        2.63      2.46 o 
  -1   1  11       86.23       91.60      4.45 o 
   0   1  11      146.03      139.57      7.76 o 
   1   1  11       56.71       58.61      4.92 o 
   2   1  11        4.79        5.76      3.61 o 
   3   1  11        8.80       11.99      3.30 o 
  -5   2  11        7.41       11.30      6.12 o 
  -4   2  11        0.28        0.44      2.82 o 
  -3   2  11       57.25       61.54      4.41 o 
  -2   2  11        6.33        2.78      3.59 o 
  -1   2  11       16.54       12.11      2.49 o 
   0   2  11      188.53      197.08      8.84 o 
   1   2  11       42.03       44.03      3.45 o 
   2   2  11        0.04        1.36      2.80 o 
   3   2  11       32.02       27.87      4.18 o 
  -4   3  11       31.48       35.40      3.94 o 
  -3   3  11       36.33       33.05      3.64 o 
  -2   3  11       19.85       24.57      4.33 o 
  -1   3  11        3.37        0.02      2.47 o 
   1   3  11       23.47       24.57      5.01 o 
   2   3  11        3.34       -2.98      2.89 o 
   3   3  11        0.02        0.87      3.33 o 
  -4   4  11       33.70       24.25      5.11 o 
  -3   4  11        2.74        2.96      4.72 o 
  -2   4  11        0.00        1.30      2.66 o 
  -1   4  11       12.78       14.03      2.89 o 
   0   4  11        0.25       -3.79      4.11 o 
   1   4  11       32.40       32.44      5.35 o 
   2   4  11        0.59       -1.53      3.00 o 
  -4   5  11        2.06       -0.75      4.44 o 
  -3   5  11        4.73        3.38      2.87 o 
  -2   5  11        0.00       -0.82      2.67 o 
  -1   5  11       42.87       41.09      3.73 o 
   0   5  11       45.30       53.64      6.21 o 
   1   5  11       23.44       35.70      6.05 o 
   2   5  11        3.78        1.37      3.42 o 
  -3   6  11       14.66       15.09      5.01 o 
  -2   6  11        5.62        2.85      2.89 o 
  -1   6  11        5.49        1.79      4.45 o 
   0   6  11       62.29       65.55      6.94 o 
   1   6  11        0.37       -7.22      4.81 o 
  -3   7  11        0.01        0.90      4.57 o 
  -2   7  11       15.81       16.48      5.09 o 
  -1   7  11        4.62       -5.27      4.54 o 
   0   7  11       10.06       12.83      5.26 o 
   0 -11  12        6.48        2.59      3.62 o 
   1 -11  12       18.74       12.07      7.19 o 
  -1 -10  12       23.30       31.29      4.06 o 
   0 -10  12       25.07       23.58      4.05 o 
   1 -10  12       14.49        3.76      6.41 o 
   2 -10  12        2.81       -5.25      6.00 o 
  -2  -9  12       88.35       87.21     11.98 o 
  -1  -9  12        7.69       12.83      3.30 o 
   0  -9  12       33.77       32.22      3.17 o 
   1  -9  12       23.72       33.10      6.74 o 
   2  -9  12        5.29       -3.41      5.58 o 
   3  -9  12        6.34        0.10      5.83 o 
  -3  -8  12       41.56       32.02      4.29 o 
  -2  -8  12      107.25      113.00      8.22 o 
  -1  -8  12        5.73        7.71      2.98 o 
   0  -8  12       10.12       13.27      3.42 o 
   1  -8  12       67.44       73.37      4.75 o 
   2  -8  12       49.99       49.38      6.64 o 
   3  -8  12       22.25       15.86      6.14 o 
  -3  -7  12        4.46        8.63      3.46 o 
  -2  -7  12       17.93       16.96      4.02 o 
  -1  -7  12       32.01       26.25      3.43 o 
   0  -7  12        8.32        7.86      2.71 o 
   1  -7  12        2.62        1.70      3.11 o 
   2  -7  12       22.86       14.76      3.45 o 
   3  -7  12        0.01       -3.86      4.83 o 
  -4  -6  12      102.42      103.91      6.23 o 
  -3  -6  12       46.33       47.63      4.47 o 
  -2  -6  12       43.84       56.25      4.43 o 
  -1  -6  12       38.46       43.21      3.76 o 
   0  -6  12       41.13       45.39      4.08 o 
   1  -6  12      107.81      103.47     10.34 o 
   2  -6  12        0.55       -2.21      5.72 o 
   3  -6  12        5.86        7.17      4.74 o 
  -4  -5  12       16.04       14.29      4.00 o 
  -3  -5  12       36.53       45.93      4.23 o 
  -2  -5  12       58.75       54.20      4.31 o 
  -1  -5  12        0.41        1.04      2.46 o 
   0  -5  12        4.92        4.08      2.41 o 
   1  -5  12       39.86       43.64      3.74 o 
   2  -5  12       11.80        8.90      3.05 o 
   3  -5  12        4.83        7.73      3.26 o 
  -4  -4  12       45.73       44.64      5.74 o 
  -3  -4  12        4.77        1.25      2.05 o 
  -2  -4  12        6.33        3.71      3.65 o 
  -1  -4  12       13.32       14.21      4.44 o 
   0  -4  12        8.83       11.69      4.46 o 
   1  -4  12       17.64       14.48      2.97 o 
   2  -4  12        2.76        3.01      2.72 o 
   3  -4  12        1.41       -2.00      2.74 o 
   4  -4  12       26.46       38.81     10.27 o 
  -4  -3  12        2.57        1.82      3.15 o 
  -3  -3  12        0.49        0.48      2.85 o 
  -2  -3  12       21.76       22.75      3.31 o 
  -1  -3  12      232.53      223.88      6.42 o 
   0  -3  12        0.43        4.00      4.13 o 
   1  -3  12        2.83       -2.16      4.39 o 
   2  -3  12       10.66       10.08      2.94 o 
   3  -3  12        0.09        2.75      3.94 o 
  -4  -2  12        4.27        1.79      3.12 o 
  -3  -2  12      135.71      130.80     11.65 o 
  -2  -2  12       32.14       39.77      3.70 o 
  -1  -2  12       95.81       97.72      7.16 o 
   0  -2  12        8.77        5.16      3.84 o 
   1  -2  12       85.71      114.06     12.71 o 
   2  -2  12        1.50        5.69      3.78 o 
   3  -2  12       21.98       32.64     13.68 o 
  -4  -1  12        4.65        2.67      1.27 o 
  -3  -1  12      134.43      141.43      6.19 o 
  -2  -1  12        4.11        1.43      2.75 o 
  -1  -1  12       35.57       46.59      9.47 o 
   0  -1  12      224.16      215.79      8.94 o 
   1  -1  12      124.83      118.44     19.05 o 
   2  -1  12        3.21        4.97      4.14 o 
   3  -1  12      121.63      136.78     12.41 o 
  -4   0  12       82.37       69.82      6.75 o 
  -3   0  12        0.95        0.61      2.27 o 
  -2   0  12       21.93       23.13      3.69 o 
  -1   0  12       49.29       53.49      3.94 o 
   0   0  12       65.82       57.99      5.65 o 
   1   0  12       35.48       38.74      5.21 o 
   2   0  12        7.12        7.54      2.98 o 
   3   0  12       43.86       50.83      4.46 o 
  -4   1  12        5.79        8.22      3.16 o 
  -3   1  12       89.75       83.63      5.02 o 
  -2   1  12       18.12       13.73      2.81 o 
  -1   1  12        9.87       14.34      4.58 o 
   0   1  12      242.98      226.63      9.26 o 
   1   1  12        1.01       -3.25      3.70 o 
   2   1  12       11.32       11.35      3.40 o 
   3   1  12       12.87       14.92      3.69 o 
  -4   2  12       44.90       50.99      5.86 o 
  -3   2  12        4.12        4.70      3.04 o 
  -2   2  12       74.15       67.28      4.39 o 
   0   2  12        4.90        3.90      4.37 o 
   1   2  12       36.04       17.14      4.93 o 
   2   2  12       13.96       14.70      3.28 o 
  -4   3  12       57.07       64.58      4.85 o 
  -3   3  12        1.54        0.46      2.73 o 
  -2   3  12       12.74       13.82      3.17 o 
  -1   3  12        7.41        7.75      4.59 o 
   0   3  12        4.98       -1.07      3.09 o 
   1   3  12        1.48        3.18      4.35 o 
   2   3  12        0.51       -0.17      4.56 o 
  -4   4  12        0.12        4.59      4.47 o 
  -3   4  12        3.52        3.98      6.39 o 
  -2   4  12        7.81        6.51      3.09 o 
  -1   4  12       51.26       51.40      6.24 o 
   0   4  12       21.84       21.93      5.03 o 
   1   4  12        0.51        0.11      4.44 o 
   2   4  12       36.42       42.69      7.09 o 
  -3   5  12       93.52      104.66      7.97 o 
  -2   5  12       15.45       10.08      3.23 o 
  -1   5  12       68.24       64.24      6.70 o 
   0   5  12       42.20       33.71      5.80 o 
   1   5  12        1.24       -2.92      4.83 o 
  -3   6  12        3.33        0.67      4.15 o 
  -2   6  12        2.09        4.33      4.45 o 
  -1   6  12       24.76       20.71      5.70 o 
   0   6  12       16.18       15.61      5.81 o 
  -1 -10  13        7.01       10.40      4.96 o 
   0 -10  13       13.12       21.08      5.07 o 
   1 -10  13       34.37       24.65      7.45 o 
  -2  -9  13        0.68       -1.35      3.24 o 
  -1  -9  13        1.70       -1.57      6.79 o 
   0  -9  13        0.43       -0.92      6.48 o 
   1  -9  13        4.48       -3.90      5.75 o 
   2  -9  13        4.46       -0.36      6.26 o 
  -2  -8  13       11.55       18.36      5.02 o 
  -1  -8  13        0.75       -1.45      2.73 o 
   0  -8  13       14.57       12.18      5.02 o 
   1  -8  13       22.52       22.40      3.92 o 
   2  -8  13        7.22        0.76      5.32 o 
  -3  -7  13        8.66        9.18      3.41 o 
  -2  -7  13        4.29        4.51      3.05 o 
  -1  -7  13       15.02       16.19      3.22 o 
   0  -7  13       38.09       43.25      6.01 o 
   1  -7  13       35.21       44.33      4.29 o 
   2  -7  13       17.35       14.52      5.32 o 
   3  -7  13       28.01       22.44      6.25 o 
  -3  -6  13        7.03        0.60      5.80 o 
  -2  -6  13        0.20        0.90      2.89 o 
  -1  -6  13       27.52       29.55      4.36 o 
   0  -6  13        4.32       15.05      4.95 o 
   1  -6  13       98.98      104.67      5.62 o 
   2  -6  13       19.12       26.89      3.85 o 
   3  -6  13        1.64       -0.06      4.74 o 
  -3  -5  13       17.22       23.04      3.95 o 
  -2  -5  13        3.63        3.39      3.06 o 
  -1  -5  13        1.72        1.65      3.51 o 
   0  -5  13        2.39        1.40      4.59 o 
   1  -5  13        8.53        3.79      3.12 o 
   2  -5  13        3.69        1.74      3.08 o 
   3  -5  13       21.56       18.39      3.74 o 
  -4  -4  13       11.04       10.62      3.78 o 
  -3  -4  13       15.29       21.13      3.63 o 
  -2  -4  13       24.73       32.54      3.82 o 
  -1  -4  13       62.94       64.98     10.41 o 
   0  -4  13       33.72       17.83      4.73 o 
   1  -4  13        3.54       -1.45      4.38 o 
   2  -4  13        0.48       -4.11      2.74 o 
   3  -4  13        2.36        5.50      3.38 o 
  -4  -3  13       38.16       47.59      4.83 o 
  -3  -3  13       62.54       67.56      4.85 o 
  -2  -3  13        9.07        9.93      3.15 o 
  -1  -3  13       52.35       67.41      7.74 o 
   0  -3  13      126.23      110.27      7.96 o 
   1  -3  13        0.14        3.32      4.16 o 
   2  -3  13       20.14       20.43      3.69 o 
   3  -3  13       13.94       21.44      4.21 o 
  -4  -2  13        2.06        3.49      3.37 o 
  -3  -2  13      143.91      175.18      6.69 o 
  -2  -2  13       24.78       26.27      3.50 o 
  -1  -2  13        5.20        5.03      2.78 o 
   0  -2  13        0.04        5.20      4.55 o 
   1  -2  13        6.42        7.54      4.21 o 
   2  -2  13        0.38        0.19      3.63 o 
   3  -2  13       33.12       40.46      7.89 o 
  -4  -1  13       20.75       24.60      5.79 o 
  -3  -1  13        1.03        2.31      3.03 o 
  -2  -1  13       25.88       25.42      3.51 o 
  -1  -1  13        9.78       15.68      3.67 o 
   0  -1  13       19.10       18.93      4.78 o 
   1  -1  13       10.27       14.34      4.68 o 
   2  -1  13        0.30       -2.28      4.37 o 
   3  -1  13        0.21       -3.18      4.47 o 
  -4   0  13       16.66       17.27      3.65 o 
  -3   0  13       45.73        1.24      1.52 o 
  -2   0  13       85.72       93.02      7.39 o 
  -1   0  13        1.30       -0.28      4.14 o 
   0   0  13      164.35      158.84      8.39 o 
   1   0  13        0.57        2.40      4.47 o 
   2   0  13       65.35       77.94      7.28 o 
   3   0  13        5.52        5.50      3.66 o 
  -4   1  13      137.93      151.49      6.79 o 
  -3   1  13        0.12        1.53      2.97 o 
  -2   1  13        6.22       -2.03      4.74 o 
  -1   1  13       41.90       53.63      6.45 o 
   0   1  13        1.63        0.40      4.14 o 
   1   1  13        9.26        4.11      4.35 o 
   2   1  13       30.56       24.00      5.93 o 
  -4   2  13       26.27       25.87      4.15 o 
  -3   2  13       25.87       35.86      3.95 o 
  -2   2  13        0.15        0.60      2.84 o 
  -1   2  13        1.22       -2.91      1.94 o 
   0   2  13       85.73       87.93      7.51 o 
   1   2  13        2.78       -5.80      4.21 o 
   2   2  13       98.22      110.52      9.07 o 
  -3   3  13        7.49        4.96      3.79 o 
  -2   3  13       17.09       18.70      3.47 o 
  -1   3  13      141.71      133.96      8.92 o 
   0   3  13        0.00        0.37      4.49 o 
   1   3  13        5.32        8.59      5.35 o 
  -3   4  13        0.15       -2.58      3.10 o 
  -2   4  13        1.29       -4.74      4.54 o 
  -1   4  13       58.73       53.31      6.51 o 
   0   4  13       22.86       18.31      5.81 o 
   1   4  13        2.75       -1.93      5.37 o 
  -2   5  13       10.69       10.88      5.50 o 
  -1   5  13        0.76       -2.33      5.03 o 
   0   5  13        5.95        1.13      5.46 o 
  -1  -9  14        6.12       15.81      3.76 o 
  -2  -8  14       42.06       52.29      7.05 o 
  -1  -8  14        0.32        0.67      3.05 o 
   0  -8  14        3.67       -1.06      4.88 o 
   2  -8  14       10.69        4.21      5.74 o 
  -2  -7  14        8.14        9.44      3.33 o 
  -1  -7  14        2.69        1.31      3.05 o 
   0  -7  14        5.15        3.06      4.85 o 
   1  -7  14        0.60       -2.84      4.73 o 
   2  -7  14        5.92        6.94      5.58 o 
  -3  -6  14       15.76       15.65      4.05 o 
  -2  -6  14        4.27        0.73      3.12 o 
  -1  -6  14        0.18       -0.79      2.78 o 
   0  -6  14       78.55       73.67      6.91 o 
   1  -6  14       71.13       96.05      7.88 o 
   2  -6  14        0.31       -4.90      3.27 o 
  -3  -5  14        0.05        0.46      3.21 o 
  -2  -5  14       24.10       24.13      3.77 o 
  -1  -5  14        2.46        4.48      2.99 o 
   0  -5  14       14.93       15.49      5.30 o 
   1  -5  14       17.48       14.56      4.82 o 
   2  -5  14       34.29       38.62      4.27 o 
  -3  -4  14       46.01       56.00      4.88 o 
  -2  -4  14       14.19       15.21      3.44 o 
  -1  -4  14       28.18       21.06      5.48 o 
   0  -4  14       52.00       47.79      6.10 o 
   1  -4  14        5.52        2.36      4.69 o 
   2  -4  14        5.99        2.88      4.80 o 
  -3  -3  14        0.37        2.20      3.80 o 
  -2  -3  14        0.88       -1.52      2.79 o 
  -1  -3  14        4.73        2.41      4.88 o 
   0  -3  14        1.77       -2.38      4.17 o 
   1  -3  14        5.43        0.56      4.72 o 
   2  -3  14        6.54        2.71      4.82 o 
  -3  -2  14        6.06        9.70      3.50 o 
  -2  -2  14        2.99        2.09      2.91 o 
  -1  -2  14        2.84       -1.35      4.46 o 
   0  -2  14        0.59       -5.89      4.12 o 
   1  -2  14        0.26        0.62      4.36 o 
   2  -2  14        0.00        2.59      4.87 o 
  -3  -1  14        8.32        5.50      3.42 o 
  -2  -1  14      121.22      129.41      8.75 o 
  -1  -1  14       34.98       32.98      5.58 o 
   0  -1  14       11.06       11.48      4.79 o 
   1  -1  14        7.92        2.28      4.39 o 
   2  -1  14        2.29       -0.11      5.03 o 
  -3   0  14        1.30        1.01      2.88 o 
  -2   0  14        4.97        4.49      4.92 o 
  -1   0  14        8.71       11.58      5.16 o 
   0   0  14       39.49       38.60      6.05 o 
   1   0  14        8.30        9.03      4.91 o 
   2   0  14       12.09        9.95      5.64 o 
  -3   1  14        5.57        3.91      3.50 o 
  -2   1  14        2.20       -1.83      2.15 o 
  -1   1  14       29.33       29.02      5.97 o 
   0   1  14       18.74       13.75      5.06 o 
   1   1  14        0.59        0.00      4.93 o 
  -3   2  14       67.48       83.12      5.50 o 
  -2   2  14        8.28        7.54      3.35 o 
  -1   2  14       51.60       39.37      5.68 o 
   0   2  14        5.36        0.37      4.96 o 
   1   2  14       79.06       83.31      8.18 o 
  -3   3  14        3.50       -1.39      3.24 o 
  -2   3  14       19.73       16.03      5.94 o 
  -1   3  14       51.52       50.60      6.78 o 
   0   3  14        9.39        9.47      5.35 o 
  -2   4  14       62.18       57.12      7.40 o 
  -1   4  14       36.37       36.03      6.91 o 
   0  -8  15        0.02        0.09      5.47 o 
  -1  -7  15       32.24       34.85      6.76 o 
   0  -7  15        3.78        4.62      5.45 o 
   1  -7  15       20.59       18.68      6.01 o 
  -2  -6  15        0.06        0.45      3.35 o 
  -1  -6  15        0.51        5.98      5.46 o 
   0  -6  15       19.44       22.55      5.97 o 
   1  -6  15        2.02       -1.84      5.20 o 
  -2  -5  15        1.06        2.86      3.41 o 
  -1  -5  15       21.38       21.95      5.67 o 
   0  -5  15       13.52        7.55      5.49 o 
   1  -5  15        6.06        1.97      5.22 o 
   2  -5  15        5.30       -3.94      5.43 o 
  -3  -4  15        3.87        3.86      3.59 o 
  -2  -4  15        6.91        7.74      3.59 o 
  -1  -4  15       45.67       40.82      6.31 o 
   0  -4  15      112.53      120.08      8.43 o 
   1  -4  15        1.99       -0.66      5.21 o 
   2  -4  15        1.58       -5.17      5.30 o 
  -3  -3  15        8.54        7.88      3.72 o 
  -2  -3  15        5.98        3.56      3.20 o 
  -1  -3  15        3.76        3.86      4.79 o 
   0  -3  15        2.50       -2.37      4.93 o 
   1  -3  15       17.96       20.21      5.94 o 
   2  -3  15        8.02        7.67      5.31 o 
  -3  -2  15        0.02        2.36      3.60 o 
  -2  -2  15       45.88       38.33      7.44 o 
  -1  -2  15        4.77        6.67      5.04 o 
   0  -2  15        8.22        9.83      5.20 o 
   1  -2  15       11.91        7.92      5.38 o 
  -3  -1  15        6.84        7.98      3.63 o 
  -2  -1  15       10.61       13.33      3.52 o 
  -1  -1  15        7.30       -2.49      4.98 o 
   0  -1  15        4.12        7.01      5.43 o 
   1  -1  15        3.67        5.57      5.11 o 
  -3   0  15        3.48        6.89      3.36 o 
  -2   0  15        1.46       -5.65      4.56 o 
  -1   0  15        2.34        1.94      4.85 o 
   0   0  15       13.99       20.15      6.12 o 
   1   0  15        3.21       -1.62      5.43 o 
  -2   1  15        8.43        3.83      5.07 o 
  -1   1  15       41.06       45.04      6.99 o 
   0   1  15        9.21        3.73      5.58 o 
  -2   2  15       10.82        4.22      5.37 o 
  -1   2  15       53.57       55.92      7.33 o 
   0   2  15       32.49       26.15      6.70 o 
   0  -6  16        2.22       -2.97      5.54 o 
  -1  -5  16        5.42        3.29      5.81 o 
   0  -5  16        6.50        2.69      5.85 o 
  -1  -4  16        2.64        3.09      5.85 o 
   0  -4  16        2.96       -0.43      5.72 o 
  -2  -3  16       19.87       18.64      6.24 o 
  -1  -3  16       23.69       31.81      6.45 o 
   0  -3  16        2.77       -6.00      5.16 o 
  -2  -2  16        0.64        2.16      5.71 o 
  -1  -2  16      108.98      114.83      9.07 o 
   0  -2  16        0.34       -6.87      4.99 o 
  -1  -1  16       15.57       18.12      6.03 o 
   0  -1  16        5.37        2.05      5.80 o 
  -1   0  16       15.81       18.41      6.12 o 
                                                 
